# Supplementary material for: 4-[5-(3-Pyrid­yl)-2H-tetra­zol-2-ylmeth­yl]benzonitrile
Source: Acta Crystallogr Sect E Struct Rep Online. 2008 May 3;64(Pt 6):o973. doi: 10.1107/S1600536808009550 (PMC2961461; doi:10.1107/S1600536808009550)
Supplement: Supplementary file 2 [file e-64-0o973-Isup2.hkl]

# 
# h,k,l, Fc-squared, Fo-squared, sigma(Fo-squared) and status flag 
# 
data_I
_shelx_title ' 111 in P-1' 
_shelx_refln_list_code          4 
_shelx_F_calc_maximum      110.29 
_exptl_crystal_F_000       272.00 
_reflns_d_resolution_high  0.7705 
 
loop_ 
 _symmetry_equiv_pos_as_xyz 
 'x, y, z' 
 '-x, -y, -z' 
 
_cell_length_a     8.0452 
_cell_length_b     8.7081 
_cell_length_c    10.1713 
_cell_angle_alpha  94.610 
_cell_angle_beta  104.952 
_cell_angle_gamma 111.106 
 
_shelx_F_squared_multiplier     1.000 
 
loop_ 
 _refln_index_h 
 _refln_index_k 
 _refln_index_l 
 _refln_F_squared_calc 
 _refln_F_squared_meas 
 _refln_F_squared_sigma 
 _refln_observed_status 
   2   0   0        0.03        0.19      0.22 o 
   3   0   0      332.08      339.45      7.26 o 
   4   0   0       11.39        7.88      0.87 o 
   5   0   0        4.09        4.33      0.76 o 
   6   0   0       10.19        8.31      1.11 o 
   7   0   0       87.88       88.49      4.31 o 
   8   0   0        5.47        5.48      1.22 o 
   9   0   0        0.30       -1.08      1.08 o 
  -9   1   0        8.90        8.74      1.51 o 
  -8   1   0        3.74        4.41      1.13 o 
  -7   1   0       14.35       14.62      1.46 o 
  -6   1   0       21.32       21.21      1.00 o 
  -5   1   0        0.85        1.86      0.73 o 
  -4   1   0      237.92      251.09      8.08 o 
  -3   1   0      355.18      324.70     15.06 o 
  -2   1   0      416.41      415.33      5.27 o 
   1   1   0     1228.25     1153.49     20.28 o 
   2   1   0      199.68      194.40      2.68 o 
   3   1   0      700.89      714.79     10.48 o 
   4   1   0       84.76       78.15      1.73 o 
   5   1   0        0.02        0.13      0.26 o 
   6   1   0       65.77       58.38      3.06 o 
   7   1   0       43.75       48.59      3.06 o 
   8   1   0        7.89        8.81      1.57 o 
  -9   2   0        5.04        6.89      1.30 o 
  -8   2   0        7.95        8.56      1.28 o 
  -7   2   0        0.35        0.74      0.74 o 
  -6   2   0       38.15       42.52      1.92 o 
  -5   2   0       63.91       60.95      2.01 o 
  -4   2   0      128.46      123.49      2.56 o 
  -3   2   0      700.91      705.86     10.63 o 
  -2   2   0     6693.80     6921.39    109.56 o 
  -1   2   0      564.62      588.91      7.49 o 
   0   2   0        1.89        3.47      0.46 o 
   1   2   0      498.77      558.51     22.97 o 
   2   2   0       58.52       53.56      2.49 o 
   3   2   0       70.40       68.90      1.52 o 
   4   2   0        0.96        0.82      0.45 o 
   5   2   0      147.22      156.52      6.08 o 
   6   2   0       23.86       20.04      1.77 o 
   7   2   0        3.29        4.25      1.22 o 
   8   2   0        0.17        0.07      1.40 o 
  -9   3   0        0.47       -0.29      0.81 o 
  -8   3   0        6.33        5.50      0.77 o 
  -7   3   0       87.55       80.45      2.63 o 
  -6   3   0       78.56       83.54      4.23 o 
  -5   3   0        7.64        7.87      0.56 o 
  -4   3   0      627.93      654.31     11.92 o 
  -3   3   0      113.28      105.82      2.50 o 
  -2   3   0        2.80        2.99      0.59 o 
  -1   3   0      984.92      998.18     13.53 o 
   0   3   0      780.57      833.19     17.78 o 
   1   3   0       12.95       13.19      1.32 o 
   2   3   0       26.97       28.56      2.01 o 
   3   3   0        5.29        6.20      0.42 o 
   4   3   0       23.26       19.54      0.87 o 
   5   3   0      159.75      158.79      8.08 o 
   6   3   0       11.81       10.01      2.31 o 
   7   3   0        0.51        0.70      1.36 o 
 -10   4   0        0.04       -0.74      1.57 o 
  -9   4   0       17.74       18.93      2.43 o 
  -8   4   0       37.42       39.40      1.92 o 
  -7   4   0       16.78       16.36      1.11 o 
  -6   4   0       41.47       42.59      1.69 o 
  -5   4   0       18.99       20.53      0.97 o 
  -4   4   0      411.81      400.65      7.62 o 
  -3   4   0        5.47        5.03      0.58 o 
  -2   4   0      139.31      134.21      7.74 o 
  -1   4   0       11.52       13.21      1.60 o 
   0   4   0       64.31       63.92      1.64 o 
   1   4   0       70.55       76.46      2.46 o 
   2   4   0       89.22       95.57      5.20 o 
   3   4   0       64.14       62.39      2.29 o 
   4   4   0       96.05       92.19      4.49 o 
   5   4   0       13.05       13.62      1.56 o 
   6   4   0        9.46       11.65      2.84 o 
   7   4   0       12.50       16.86      2.20 o 
 -10   5   0        0.13       -1.07      1.48 o 
  -9   5   0        5.81        8.95      1.44 o 
  -8   5   0       15.26       17.33      1.19 o 
  -7   5   0       17.61       15.14      1.04 o 
  -6   5   0      403.67      405.41      9.87 o 
  -5   5   0      117.56      120.68      4.03 o 
  -4   5   0        2.39        3.15      0.46 o 
  -3   5   0        0.85        1.64      0.36 o 
  -2   5   0        5.11        5.56      0.50 o 
  -1   5   0        0.04        1.18      0.53 o 
   0   5   0       33.93       39.03      1.22 o 
   1   5   0      203.92      216.85      5.12 o 
   2   5   0       12.16       13.64      1.70 o 
   3   5   0      285.17      278.15      6.93 o 
   4   5   0       11.28        9.65      1.28 o 
   5   5   0        3.72        4.09      3.17 o 
   6   5   0        4.39        7.37      2.14 o 
  -9   6   0        7.57        8.93      1.48 o 
  -8   6   0        0.31       -0.13      0.69 o 
  -7   6   0       26.56       25.91      1.46 o 
  -6   6   0        0.43        1.74      0.74 o 
  -5   6   0        0.60        0.68      0.40 o 
  -4   6   0      123.61      125.90      3.94 o 
  -3   6   0       11.33       13.14      0.73 o 
  -2   6   0        2.07        2.99      0.44 o 
  -1   6   0       66.19       74.75      7.53 o 
   0   6   0       27.10       29.98      1.19 o 
   1   6   0      151.61      164.87      4.62 o 
   2   6   0      113.41      105.84      3.23 o 
   3   6   0       33.28       32.77      3.11 o 
   4   6   0       73.51       73.12      4.06 o 
   5   6   0       10.65       11.21      3.87 o 
  -9   7   0        3.67        5.44      2.80 o 
  -8   7   0        5.45        8.46      2.96 o 
  -7   7   0        3.62        5.29      0.84 o 
  -6   7   0        2.57        4.04      0.62 o 
  -5   7   0        4.72        5.71      0.99 o 
  -4   7   0       14.26       17.13      1.04 o 
  -3   7   0       46.32       47.07      2.23 o 
  -2   7   0       20.80       20.42      1.05 o 
  -1   7   0        6.05        9.01      1.64 o 
   0   7   0       22.93       24.06      1.17 o 
   1   7   0       63.16       69.03      2.49 o 
   2   7   0        6.93        7.38      0.76 o 
   3   7   0        0.69        0.86      0.84 o 
   4   7   0        6.23        4.17      2.22 o 
  -9   8   0        0.01        1.48      1.65 o 
  -8   8   0        1.16        0.13      1.11 o 
  -7   8   0        9.21        7.61      0.95 o 
  -6   8   0        1.91        3.85      0.94 o 
  -5   8   0        0.21        1.09      0.76 o 
  -4   8   0       13.73       13.26      0.99 o 
  -3   8   0        0.00        0.82      0.73 o 
  -2   8   0        8.52        9.40      1.38 o 
  -1   8   0       88.16       85.81      2.82 o 
   0   8   0       36.36       40.62      4.41 o 
   1   8   0        0.22       -0.23      0.54 o 
   2   8   0        2.38        4.32      1.52 o 
   3   8   0        7.13        5.93      2.22 o 
  -8   9   0        0.00        0.33      1.40 o 
  -7   9   0        4.65        4.72      1.65 o 
  -6   9   0        6.00        6.62      1.19 o 
  -5   9   0        6.20        7.89      2.10 o 
  -4   9   0       53.91       56.44      3.46 o 
  -3   9   0       11.04       12.64      1.50 o 
  -2   9   0       18.53       19.28      2.22 o 
  -1   9   0       15.97       16.15      1.60 o 
   0   9   0       16.59       23.80      7.37 o 
   1   9   0        2.79        3.96      1.04 o 
   2   9   0        0.00       -1.73      1.73 o 
  -7  10   0        0.49        3.30      1.81 o 
  -6  10   0        1.04        0.34      0.87 o 
  -5  10   0        1.56        0.53      0.81 o 
  -4  10   0       17.17       18.11      1.81 o 
  -3  10   0       39.24       37.24      2.79 o 
  -2  10   0       10.93       12.67      1.66 o 
  -1  10   0        0.17        0.76      1.15 o 
   0  10   0        1.67        3.04      1.14 o 
  -5  11   0        0.44        0.00      0.99 o 
  -4  11   0        2.93        3.82      2.06 o 
  -3  11   0        5.27        2.79      1.44 o 
  -2  11   0        4.73        3.34      1.23 o 
   2 -11   1        2.40        1.67      1.44 o 
   3 -11   1        4.74        3.50      1.24 o 
   4 -11   1        1.08        1.19      0.99 o 
   5 -11   1        0.31        2.67      1.24 o 
  -1 -10   1        0.77        2.72      1.98 o 
   0 -10   1        0.58        0.84      0.95 o 
   1 -10   1        2.63        4.46      3.21 o 
   2 -10   1        1.87        2.86      1.73 o 
   3 -10   1        0.07        1.24      1.15 o 
   4 -10   1        2.10        4.84      1.94 o 
   5 -10   1        0.53       -0.01      0.67 o 
   6 -10   1       10.34        6.80      1.28 o 
   7 -10   1        0.04       -1.40      1.40 o 
  -2  -9   1        1.63       -0.08      1.32 o 
  -1  -9   1        2.77        4.83      1.81 o 
   0  -9   1        0.29       -0.26      0.73 o 
   1  -9   1        2.11        2.83      2.60 o 
   2  -9   1        6.59        7.74      1.21 o 
   3  -9   1        6.71        6.15      1.17 o 
   4  -9   1        0.74        1.21      0.61 o 
   5  -9   1       15.06       12.43      1.98 o 
   6  -9   1        6.79       10.20      2.80 o 
   7  -9   1        1.30        1.25      0.81 o 
   8  -9   1        0.83       -0.58      1.40 o 
  -3  -8   1        0.47        0.00      1.24 o 
  -2  -8   1        0.64        0.32      0.64 o 
  -1  -8   1        2.23       -0.56      0.67 o 
   0  -8   1        5.36        5.93      1.19 o 
   1  -8   1        5.43        5.14      0.97 o 
   2  -8   1        2.52        4.39      0.99 o 
   3  -8   1       13.09       13.23      1.13 o 
   4  -8   1        4.98        6.96      1.07 o 
   5  -8   1       11.70       12.16      1.27 o 
   6  -8   1        0.24        0.91      0.82 o 
   7  -8   1        0.72        0.54      0.67 o 
   8  -8   1        1.41        2.07      1.73 o 
   9  -8   1        0.00        1.65      1.98 o 
  -5  -7   1        0.18        0.16      1.48 o 
  -4  -7   1        0.31       -0.90      1.03 o 
  -3  -7   1       53.63       50.40      3.25 o 
  -2  -7   1        4.82        3.23      0.62 o 
  -1  -7   1       57.54       55.81      1.97 o 
   0  -7   1       12.00       11.86      0.85 o 
   1  -7   1       18.87       18.76      1.66 o 
   2  -7   1       27.95       29.76      2.57 o 
   3  -7   1       56.06       51.66      4.02 o 
   4  -7   1        1.33        1.54      1.10 o 
   5  -7   1        0.00        0.11      0.41 o 
   6  -7   1        7.91        8.67      1.81 o 
   7  -7   1        5.29        6.92      1.13 o 
   8  -7   1        0.45        1.51      0.68 o 
   9  -7   1        0.02       -0.65      0.75 o 
  -5  -6   1        4.74        4.92      2.10 o 
  -4  -6   1        9.99       10.99      1.42 o 
  -3  -6   1       70.11       73.48      2.60 o 
  -2  -6   1        7.49        7.16      1.03 o 
  -1  -6   1      143.12      135.34      3.64 o 
   0  -6   1       39.97       42.80      3.31 o 
   1  -6   1       54.96       59.73      2.66 o 
   2  -6   1       28.50       25.35      1.23 o 
   3  -6   1       69.43       68.31      4.06 o 
   4  -6   1       21.45       22.89      1.03 o 
   5  -6   1        9.29        9.82      0.77 o 
   6  -6   1        6.66        6.70      0.77 o 
   7  -6   1       55.78       60.74      2.50 o 
   8  -6   1        0.22        0.46      0.77 o 
   9  -6   1        0.84        0.03      0.75 o 
  -6  -5   1        1.30        1.98      1.11 o 
  -5  -5   1        5.85        5.36      1.57 o 
  -4  -5   1       59.17       56.55      2.75 o 
  -3  -5   1      133.90      134.69      3.89 o 
  -2  -5   1        7.97        9.98      0.70 o 
  -1  -5   1       22.32       24.66      0.88 o 
   0  -5   1      544.53      568.89     18.06 o 
   1  -5   1      107.51      107.42      2.10 o 
   2  -5   1       72.81       76.55      3.22 o 
   3  -5   1      275.43      282.21      7.29 o 
   4  -5   1        1.05        1.82      0.74 o 
   5  -5   1        5.52        6.48      1.08 o 
   6  -5   1      103.47      107.34      3.36 o 
   7  -5   1      119.54      131.92      4.33 o 
   8  -5   1        0.92        1.30      0.84 o 
   9  -5   1        4.77        4.16      1.34 o 
  -7  -4   1        2.52        1.37      1.13 o 
  -6  -4   1        6.61        6.78      1.48 o 
  -5  -4   1        2.58        2.39      1.40 o 
  -4  -4   1      107.36      105.37      3.19 o 
  -3  -4   1      331.20      325.60      7.39 o 
  -2  -4   1        4.11        3.58      0.75 o 
  -1  -4   1      158.90      169.56      4.38 o 
   0  -4   1       25.58       22.31      1.31 o 
   1  -4   1       74.83       70.11      1.93 o 
   2  -4   1       69.95       66.26      1.57 o 
   3  -4   1       13.87       12.37      0.74 o 
   4  -4   1       19.81       21.11      0.84 o 
   5  -4   1        7.17        8.40      0.65 o 
   6  -4   1       23.83       23.30      1.14 o 
   7  -4   1       28.79       28.81      1.43 o 
   8  -4   1        6.94        8.71      0.92 o 
   9  -4   1       22.16       27.57      5.27 o 
  -8  -3   1        1.82        3.15      1.33 o 
  -7  -3   1        0.12       -0.49      1.32 o 
  -6  -3   1        2.70        3.60      1.01 o 
  -5  -3   1      187.13      182.14      8.17 o 
  -4  -3   1        3.47        4.23      0.55 o 
  -3  -3   1      240.79      236.48      5.03 o 
  -2  -3   1        7.86        7.89      0.46 o 
  -1  -3   1      109.39      107.36      1.98 o 
   0  -3   1       29.09       26.74      0.73 o 
   1  -3   1      372.35      349.70     20.40 o 
   2  -3   1       13.71       12.11      0.87 o 
   3  -3   1      376.21      368.23      6.30 o 
   4  -3   1       11.73       13.05      0.62 o 
   5  -3   1        0.08        0.38      0.35 o 
   6  -3   1       72.48       74.57      2.60 o 
   7  -3   1        4.69        5.27      0.62 o 
   8  -3   1        2.15        3.63      1.08 o 
   9  -3   1        0.03       -0.82      0.87 o 
  -8  -2   1       16.79       14.20      1.95 o 
  -7  -2   1        4.06        2.46      1.02 o 
  -6  -2   1       36.86       33.37      2.27 o 
  -5  -2   1      269.00      267.46      6.29 o 
  -4  -2   1        0.00       -0.29      0.29 o 
  -3  -2   1      290.92      299.33      8.30 o 
  -2  -2   1        0.01       -0.13      0.27 o 
  -1  -2   1      639.36      657.91      8.76 o 
   0  -2   1     5415.48     4635.48     75.73 o 
   1  -2   1       20.47       19.41      0.95 o 
   2  -2   1     1902.61     1942.00     25.82 o 
   3  -2   1      117.50      120.46      2.58 o 
   4  -2   1       16.77       12.89      0.61 o 
   5  -2   1       29.07       32.40      1.30 o 
   6  -2   1       36.81       38.26      1.39 o 
   7  -2   1       16.08       15.71      1.39 o 
   8  -2   1        2.49        2.80      0.96 o 
   9  -2   1        2.19        4.76      1.46 o 
  -9  -1   1        7.62        9.74      1.87 o 
  -8  -1   1       11.24       11.05      1.94 o 
  -7  -1   1      135.55      131.77      6.00 o 
  -6  -1   1        0.31        0.74      0.41 o 
  -5  -1   1        7.19        7.25      1.13 o 
  -4  -1   1        3.47        3.66      0.34 o 
  -3  -1   1      114.30      121.36      2.31 o 
  -2  -1   1      729.64      700.73      9.81 o 
  -1  -1   1      133.29      144.36      2.43 o 
   1  -1   1     1917.04     1631.66     12.18 o 
   2  -1   1     2149.82     1983.82     23.87 o 
   3  -1   1      109.96      106.79      2.18 o 
   4  -1   1       54.47       54.07      1.28 o 
   5  -1   1       11.57       12.42      1.18 o 
   6  -1   1        7.21        5.02      1.24 o 
   7  -1   1        0.70        0.57      0.99 o 
   8  -1   1        2.39        1.73      0.96 o 
   9  -1   1       13.33       15.98      2.01 o 
  -9   0   1        0.00       -1.11      1.11 o 
  -8   0   1       20.82       20.28      1.92 o 
  -7   0   1       20.50       21.29      1.52 o 
  -6   0   1       17.34       16.52      0.94 o 
  -5   0   1       54.35       52.05      1.88 o 
  -4   0   1       37.88       42.81      1.15 o 
  -3   0   1        0.02        0.21      0.20 o 
  -2   0   1      142.94      121.65      2.20 o 
   1   0   1     5553.44     5066.58     68.65 o 
   2   0   1      561.04      478.95     15.10 o 
   3   0   1       92.52       88.26      1.37 o 
   4   0   1      338.56      350.06     11.09 o 
   5   0   1        0.01        0.10      0.49 o 
   6   0   1       14.32       16.91      1.50 o 
   7   0   1       28.46       25.17      2.84 o 
   8   0   1        0.02        2.14      1.05 o 
   9   0   1        1.87        3.82      1.37 o 
  -9   1   1       64.57       65.90      4.66 o 
  -8   1   1       15.40       14.58      1.54 o 
  -7   1   1        3.43        3.31      0.58 o 
  -6   1   1       48.55       49.97      1.77 o 
  -5   1   1        4.94        6.54      0.87 o 
  -4   1   1        6.14        6.48      0.43 o 
  -3   1   1      502.90      484.61      7.10 o 
  -2   1   1      143.41      163.00      2.37 o 
  -1   1   1       44.84       47.40      0.84 o 
   0   1   1     2086.17     1786.92     13.14 o 
   1   1   1      362.98      340.42      9.89 o 
   2   1   1     1070.02     1126.71     23.15 o 
   3   1   1      180.66      197.63     15.00 o 
   4   1   1       73.24       78.29      6.18 o 
   5   1   1       11.55       10.84      1.19 o 
   6   1   1        1.00        1.68      0.81 o 
   7   1   1       49.09       45.93      2.97 o 
   8   1   1        2.69        5.53      1.65 o 
 -10   2   1        2.00       -0.91      1.57 o 
  -9   2   1       47.03       50.93      3.37 o 
  -8   2   1        2.23        2.57      0.63 o 
  -7   2   1        1.61        1.89      0.70 o 
  -6   2   1      104.26      104.10      2.80 o 
  -5   2   1        0.17       -0.21      0.29 o 
  -4   2   1        4.02        3.05      0.58 o 
  -3   2   1      475.98      466.33      9.98 o 
  -2   2   1    12164.27    12443.80    284.62 o 
  -1   2   1      918.29      870.14     10.64 o 
   0   2   1        2.35        2.66      0.51 o 
   1   2   1       34.59       34.00      1.86 o 
   2   2   1      310.48      328.14      8.98 o 
   3   2   1        0.09        0.53      0.30 o 
   4   2   1        2.14        2.39      0.71 o 
   5   2   1        0.16        0.99      1.15 o 
   6   2   1        1.67        2.37      0.97 o 
   7   2   1        4.04        7.45      1.45 o 
   8   2   1        0.04       -0.08      0.93 o 
 -10   3   1        0.11       -1.48      1.73 o 
  -9   3   1       21.17       22.10      2.24 o 
  -8   3   1        0.28        2.48      1.07 o 
  -7   3   1      159.81      163.06      5.77 o 
  -6   3   1      105.60       98.93      5.58 o 
  -5   3   1      164.61      154.31      5.58 o 
  -4   3   1      115.26      113.58      2.81 o 
  -3   3   1      991.78     1054.31     16.31 o 
  -2   3   1      229.63      241.99      4.54 o 
  -1   3   1      270.33      250.33      4.01 o 
   0   3   1       80.15       79.36      1.59 o 
   1   3   1      473.12      498.21     10.19 o 
   2   3   1      209.95      194.54      6.83 o 
   3   3   1        2.97        3.76      0.92 o 
   4   3   1        0.29        0.22      1.36 o 
   5   3   1      114.72      111.71      5.05 o 
   6   3   1        6.51        5.19      1.23 o 
   7   3   1        4.95        8.46      2.10 o 
 -10   4   1        0.07        1.57      1.57 o 
  -9   4   1        1.48        1.16      0.60 o 
  -8   4   1        4.31        5.03      0.73 o 
  -7   4   1      190.98      188.12      5.20 o 
  -6   4   1       97.44       94.43      2.73 o 
  -5   4   1      143.97      143.74      4.47 o 
  -4   4   1     3264.73     3399.15     59.95 o 
  -3   4   1       14.39       12.21      0.66 o 
  -2   4   1       15.76       15.28      0.82 o 
  -1   4   1       38.20       34.86      1.00 o 
   0   4   1      350.67      400.78      7.73 o 
   1   4   1      100.40      105.16      2.42 o 
   2   4   1       71.73       58.51      2.37 o 
   3   4   1      512.18      487.60     12.87 o 
   4   4   1       14.81       13.56      1.43 o 
   5   4   1        3.07        3.39      1.09 o 
   6   4   1        0.01        2.14      1.11 o 
  -9   5   1        0.00        0.00      0.91 o 
  -8   5   1        4.55        3.85      0.64 o 
  -7   5   1        1.21        1.96      0.54 o 
  -6   5   1       32.54       33.62      1.88 o 
  -5   5   1      122.30      122.33      3.14 o 
  -4   5   1       79.30       79.20      2.42 o 
  -3   5   1      124.82      124.54      3.48 o 
  -2   5   1      147.45      147.03      5.22 o 
  -1   5   1        0.21        0.18      0.29 o 
   0   5   1       91.05       97.43      2.63 o 
   1   5   1       35.26       36.07      1.31 o 
   2   5   1       37.91       33.44      1.89 o 
   3   5   1       13.69       12.60      1.30 o 
   4   5   1       15.10       11.63      2.51 o 
   5   5   1        0.58        0.14      0.83 o 
   6   5   1        2.12        4.43      2.10 o 
 -10   6   1        0.28        2.14      2.22 o 
  -9   6   1        0.18        0.40      0.75 o 
  -8   6   1        0.37        0.33      0.99 o 
  -7   6   1       18.40       18.59      1.19 o 
  -6   6   1      278.42      280.83     15.69 o 
  -5   6   1        1.49        2.53      1.18 o 
  -4   6   1        8.96        8.41      0.68 o 
  -3   6   1        1.74        2.52      0.42 o 
  -2   6   1        2.46        3.47      1.17 o 
  -1   6   1       28.54       27.88      1.36 o 
   0   6   1        0.67        1.55      0.47 o 
   1   6   1      202.41      202.41      6.86 o 
   2   6   1       50.87       45.30      3.51 o 
   3   6   1       18.60       18.68      1.66 o 
   4   6   1        1.77        1.27      0.93 o 
   5   6   1       12.37       16.81      2.33 o 
  -9   7   1        1.17        1.93      1.03 o 
  -8   7   1       44.63       42.22      7.21 o 
  -7   7   1      101.80       99.12      3.43 o 
  -6   7   1        5.75        5.50      0.67 o 
  -5   7   1       13.11       13.99      1.26 o 
  -4   7   1       35.11       34.57      1.39 o 
  -3   7   1        5.25        5.31      0.73 o 
  -2   7   1        1.07        1.90      0.50 o 
  -1   7   1       16.80       13.99      0.88 o 
   0   7   1        0.26        1.67      1.38 o 
   1   7   1      104.38      111.41      3.82 o 
   2   7   1        0.03        1.63      1.28 o 
   3   7   1        0.16       -0.46      0.75 o 
   4   7   1        0.01       -0.11      0.79 o 
  -9   8   1        0.52        1.47      1.08 o 
  -8   8   1        9.81        7.03      1.33 o 
  -7   8   1        0.04        1.48      0.74 o 
  -6   8   1       25.33       24.19      1.46 o 
  -5   8   1        0.94        1.10      0.91 o 
  -4   8   1       30.82       32.99      1.57 o 
  -3   8   1       20.83       23.10      1.27 o 
  -2   8   1        4.83        6.33      0.76 o 
  -1   8   1       96.58      105.25     12.42 o 
   0   8   1       63.70       59.15      2.39 o 
   1   8   1        1.24        1.94      0.68 o 
   2   8   1        1.14        2.17      1.32 o 
   3   8   1        2.52        7.25      2.55 o 
  -8   9   1        0.45        0.25      1.24 o 
  -7   9   1        3.10        1.90      1.48 o 
  -6   9   1       23.18       22.88      1.84 o 
  -5   9   1       10.75        9.74      1.42 o 
  -4   9   1        0.03        1.18      0.69 o 
  -3   9   1       73.93       86.31      4.51 o 
  -2   9   1        0.00        0.22      1.24 o 
  -1   9   1       34.96       41.31      5.85 o 
   0   9   1        0.46       -0.73      0.93 o 
   1   9   1        4.80        6.84      2.31 o 
   2   9   1        0.07        0.41      1.57 o 
  -6  10   1        0.30        0.58      1.32 o 
  -5  10   1        2.22        1.97      0.95 o 
  -4  10   1       13.89       16.42      1.82 o 
  -3  10   1        3.54        4.80      1.15 o 
  -2  10   1       32.04       31.34      2.57 o 
  -1  10   1        0.62        1.44      1.24 o 
   0  10   1        7.91       10.63      3.46 o 
  -5  11   1        4.69        4.45      1.73 o 
  -4  11   1        5.67        6.34      1.90 o 
  -3  11   1        5.19        5.19      1.43 o 
   2 -11   2        0.16        0.68      1.08 o 
   3 -11   2       15.93       17.84      2.20 o 
   4 -11   2        0.77        0.51      0.87 o 
   5 -11   2        3.17        5.21      1.42 o 
  -1 -10   2        2.32        2.14      1.98 o 
   0 -10   2        0.59        1.30      0.93 o 
   1 -10   2        4.46        3.81      1.25 o 
   2 -10   2       10.81       12.52      1.80 o 
   3 -10   2       16.00       18.18      1.83 o 
   4 -10   2        6.08        5.03      1.14 o 
   5 -10   2        0.28        0.91      0.84 o 
   6 -10   2        1.18        5.95      2.02 o 
   7 -10   2        1.50        0.59      0.81 o 
  -2  -9   2        3.52        5.27      2.64 o 
  -1  -9   2        1.02        3.15      2.35 o 
   0  -9   2        0.03       -0.43      0.77 o 
   1  -9   2        9.63       11.00      1.54 o 
   2  -9   2        4.95        7.60      1.40 o 
   3  -9   2        1.95        3.08      0.93 o 
   4  -9   2        8.65        9.48      1.28 o 
   5  -9   2        8.75       10.28      2.10 o 
   6  -9   2        0.09        0.60      1.48 o 
   7  -9   2        1.91        3.12      1.28 o 
   8  -9   2        2.15        3.30      1.57 o 
  -4  -8   2       26.10       24.89      3.96 o 
  -3  -8   2       25.76       31.15      3.96 o 
  -2  -8   2        3.03        3.32      1.77 o 
  -1  -8   2        2.12        2.37      2.76 o 
   0  -8   2        8.46        7.13      1.13 o 
   1  -8   2       13.13       13.11      1.61 o 
   2  -8   2       16.76       15.10      1.41 o 
   3  -8   2       11.15       10.71      1.22 o 
   4  -8   2       16.77       18.75      1.51 o 
   5  -8   2        0.90        1.90      0.76 o 
   6  -8   2        0.20       -0.39      0.61 o 
   7  -8   2       12.56       15.26      1.57 o 
   8  -8   2        0.00       -0.82      0.82 o 
  -5  -7   2        5.26        4.86      2.31 o 
  -4  -7   2        0.95        0.31      0.73 o 
  -3  -7   2        1.10        2.41      0.69 o 
  -2  -7   2        4.06        4.60      0.61 o 
  -1  -7   2        2.65        3.64      0.57 o 
   0  -7   2        6.18        8.95      1.17 o 
   1  -7   2       10.43       11.60      2.80 o 
   2  -7   2      101.11      100.75      4.22 o 
   3  -7   2        3.22        3.99      0.76 o 
   4  -7   2        5.35        6.78      0.93 o 
   5  -7   2        7.95        8.00      1.01 o 
   6  -7   2       91.73       99.67      4.44 o 
   7  -7   2       12.40       15.17      1.48 o 
   8  -7   2        0.43        0.17      0.55 o 
   9  -7   2        3.09        1.65      1.65 o 
  -6  -6   2        5.46        6.93      1.58 o 
  -5  -6   2        0.09        0.47      0.88 o 
  -4  -6   2        6.60        5.68      0.80 o 
  -3  -6   2       71.45       74.05      2.86 o 
  -2  -6   2       33.99       33.31      1.35 o 
  -1  -6   2        1.37        1.85      0.61 o 
   0  -6   2        1.27        0.68      0.48 o 
   1  -6   2       15.17       15.32      1.44 o 
   2  -6   2        3.42        3.52      0.73 o 
   3  -6   2        7.83        8.03      0.44 o 
   4  -6   2        3.81        4.16      0.57 o 
   5  -6   2        0.00        0.56      0.51 o 
   6  -6   2        3.52        4.20      0.68 o 
   7  -6   2       16.91       20.00      1.97 o 
   8  -6   2        1.29        1.78      0.87 o 
   9  -6   2       22.31       24.68      2.30 o 
  -6  -5   2        1.12        0.60      1.02 o 
  -5  -5   2       13.59       15.76      1.66 o 
  -4  -5   2        2.40        1.72      0.60 o 
  -3  -5   2       21.64       21.07      1.13 o 
  -2  -5   2       17.86       16.57      0.83 o 
  -1  -5   2       31.55       27.61      0.94 o 
   0  -5   2        3.88        5.66      0.51 o 
   1  -5   2      276.33      264.50     11.62 o 
   2  -5   2        7.80        8.13      0.84 o 
   3  -5   2      102.52       99.52      5.00 o 
   4  -5   2       42.70       43.35      2.08 o 
   5  -5   2       15.61       17.31      1.03 o 
   6  -5   2        1.03        1.18      0.61 o 
   7  -5   2      102.96      110.75      3.86 o 
   8  -5   2        4.03        3.40      0.74 o 
   9  -5   2        0.10        0.60      0.90 o 
  -7  -4   2        0.66        1.01      1.57 o 
  -6  -4   2        6.74        5.66      1.39 o 
  -5  -4   2        0.00        0.57      1.52 o 
  -4  -4   2       12.54       12.16      0.98 o 
  -3  -4   2       26.27       20.49      1.20 o 
  -2  -4   2        1.29        1.40      0.32 o 
  -1  -4   2       29.20       25.59      0.76 o 
   0  -4   2        6.05        7.35      1.09 o 
   1  -4   2       11.03        7.84      2.10 o 
   2  -4   2       56.35       51.15      1.00 o 
   3  -4   2       13.52       13.09      0.62 o 
   4  -4   2        0.08       -0.02      0.30 o 
   5  -4   2        7.47        8.18      0.78 o 
   6  -4   2        6.77        5.63      0.76 o 
   7  -4   2       24.13       24.44      1.33 o 
   8  -4   2       12.56       12.26      1.54 o 
   9  -4   2        0.92       -0.54      0.91 o 
  -8  -3   2        2.14        4.97      1.98 o 
  -7  -3   2       26.11       22.29      2.13 o 
  -6  -3   2        0.28        0.61      0.75 o 
  -5  -3   2       47.18       45.09      1.80 o 
  -4  -3   2       19.53       23.65      1.12 o 
  -3  -3   2       65.23       73.60      1.97 o 
  -2  -3   2      782.54      847.21     15.10 o 
  -1  -3   2      500.36      547.29      8.41 o 
   0  -3   2        6.63        6.42      0.32 o 
   1  -3   2       17.78       15.31      0.99 o 
   2  -3   2        8.32        6.84      0.32 o 
   3  -3   2        3.64        4.14      0.36 o 
   4  -3   2       12.15       10.74      0.75 o 
   5  -3   2       13.72       13.91      0.79 o 
   6  -3   2       13.54       14.98      1.61 o 
   7  -3   2        4.67        4.72      0.65 o 
   8  -3   2        0.21       -0.16      0.91 o 
   9  -3   2        0.03        1.08      1.24 o 
  -8  -2   2        0.16       -0.40      1.19 o 
  -7  -2   2       28.18       27.05      2.18 o 
  -6  -2   2       14.09       13.15      0.99 o 
  -5  -2   2       98.36       99.59      3.00 o 
  -4  -2   2       48.40       58.61      1.74 o 
  -3  -2   2       22.53       23.40      0.89 o 
  -2  -2   2       14.44       16.70      0.59 o 
  -1  -2   2     1366.59     1355.51     17.73 o 
   0  -2   2     3879.90     3865.21     64.61 o 
   1  -2   2     1183.53     1121.25     50.13 o 
   2  -2   2       13.20       12.85      0.85 o 
   3  -2   2       93.84       99.01      3.90 o 
   4  -2   2       50.27       64.47      1.95 o 
   5  -2   2      125.24      128.51      5.93 o 
   6  -2   2       37.92       38.20      1.46 o 
   7  -2   2       59.63       56.98      3.11 o 
   8  -2   2        0.37        1.99      1.03 o 
   9  -2   2        0.48       -0.26      0.93 o 
  -9  -1   2        9.45       12.78      2.93 o 
  -8  -1   2        4.64        6.03      1.22 o 
  -7  -1   2      138.22      145.93      6.26 o 
  -6  -1   2        0.00       -0.05      0.56 o 
  -5  -1   2       60.77       62.04      2.72 o 
  -4  -1   2        0.06        0.32      0.39 o 
  -3  -1   2      257.17      264.49      4.81 o 
  -2  -1   2       61.79       66.63      1.32 o 
  -1  -1   2     2298.64     2204.33     25.24 o 
   0  -1   2     1044.42     1004.32      8.78 o 
   1  -1   2      309.13      298.46      4.95 o 
   2  -1   2      682.49      656.89     17.58 o 
   3  -1   2      356.28      370.31     10.33 o 
   4  -1   2      137.73      128.15      2.37 o 
   5  -1   2        1.16        2.45      0.64 o 
   6  -1   2        8.49        6.09      0.96 o 
   7  -1   2       11.65       12.46      2.06 o 
   8  -1   2        0.02        0.06      1.61 o 
   9  -1   2       16.62       17.91      2.24 o 
  -9   0   2        0.12        0.37      1.85 o 
  -8   0   2        9.94        8.61      1.31 o 
  -7   0   2      138.62      146.15      4.52 o 
  -6   0   2       22.24       21.18      1.07 o 
  -5   0   2       92.58      101.25      2.59 o 
  -4   0   2        0.00       -0.21      0.41 o 
  -3   0   2       10.32        8.37      0.63 o 
  -2   0   2      593.24      584.40      7.42 o 
  -1   0   2        0.16        0.93      0.10 o 
   0   0   2     2456.19     2483.83     25.87 o 
   1   0   2      355.70      366.99      4.23 o 
   2   0   2        1.39        1.06      0.12 o 
   3   0   2       35.81       40.64      1.48 o 
   4   0   2      117.30      110.97      3.57 o 
   5   0   2        4.21        6.43      0.90 o 
   6   0   2       14.47       12.81      1.41 o 
   7   0   2        2.91        4.40      1.90 o 
   8   0   2        9.04       10.97      1.65 o 
  -9   1   2       31.95       31.77      2.52 o 
  -8   1   2       18.33       17.41      1.41 o 
  -7   1   2       62.58       63.45      2.24 o 
  -6   1   2        6.21        6.57      0.67 o 
  -5   1   2        1.27        1.79      0.40 o 
  -4   1   2       52.31       48.38      1.87 o 
  -3   1   2     1110.86     1117.84     14.96 o 
  -2   1   2       10.56        8.25      0.62 o 
  -1   1   2       82.67       81.03      6.34 o 
   0   1   2      875.61      750.36      8.70 o 
   1   1   2       37.38       24.88      0.86 o 
   2   1   2      219.92      253.57     12.20 o 
   3   1   2       60.95       62.43      2.09 o 
   4   1   2        0.05        1.52      1.28 o 
   5   1   2        8.15        7.07      1.11 o 
   6   1   2        1.94        0.22      0.69 o 
   7   1   2        4.86        3.89      1.09 o 
   8   1   2        0.18       -0.29      1.28 o 
 -10   2   2        5.36        7.75      2.47 o 
  -9   2   2        6.22        7.46      2.31 o 
  -8   2   2        0.00        0.80      0.93 o 
  -7   2   2      215.67      215.93     10.64 o 
  -6   2   2        0.03       -0.30      0.53 o 
  -5   2   2       38.29       35.91      1.75 o 
  -4   2   2      204.74      211.55      4.16 o 
  -3   2   2        0.25        0.86      0.15 o 
  -2   2   2     2276.30     2181.18     41.46 o 
  -1   2   2      305.50      298.11      4.23 o 
   0   2   2     1000.53      942.85     12.97 o 
   1   2   2      393.15      416.04      5.93 o 
   2   2   2       32.92       35.22      2.47 o 
   3   2   2       90.20       89.64      3.42 o 
   4   2   2        0.00        0.82      0.65 o 
   5   2   2        1.18        0.74      0.57 o 
   6   2   2        5.04        4.66      1.98 o 
   7   2   2        0.23        0.93      2.47 o 
 -10   3   2       17.25       19.28      3.13 o 
  -9   3   2        4.29        5.05      0.99 o 
  -8   3   2        5.09        6.68      0.80 o 
  -7   3   2       46.41       46.22      3.59 o 
  -6   3   2      184.97      167.20      5.63 o 
  -5   3   2      154.68      155.91      5.11 o 
  -4   3   2       16.27       14.49      1.20 o 
  -3   3   2      441.13      487.67      7.29 o 
  -2   3   2        3.65        3.27      0.60 o 
  -1   3   2        0.75        0.05      0.21 o 
   0   3   2      915.45      936.00     15.31 o 
   1   3   2      119.18      132.40      3.57 o 
   2   3   2        6.56        8.61      1.32 o 
   3   3   2       60.96       68.60      3.13 o 
   4   3   2       23.16       19.19      1.62 o 
   5   3   2        1.33        0.85      0.67 o 
   6   3   2        0.02        2.17      3.79 o 
   7   3   2        1.54        4.64      2.55 o 
 -10   4   2        0.00       -1.07      1.07 o 
  -9   4   2        0.21       -0.49      0.78 o 
  -8   4   2        4.50        3.80      1.28 o 
  -7   4   2       53.82       48.57      1.77 o 
  -6   4   2      115.98      109.97      3.06 o 
  -5   4   2       98.85       97.52      2.38 o 
  -4   4   2     1004.83     1030.67     18.10 o 
  -3   4   2      703.45      739.24     12.87 o 
  -2   4   2       45.04       41.70      1.17 o 
  -1   4   2       22.46       26.07      0.89 o 
   0   4   2       16.72       15.52      1.00 o 
   1   4   2       49.11       54.07      2.08 o 
   2   4   2        1.85        1.58      0.50 o 
   3   4   2       92.77       87.93      5.93 o 
   4   4   2       43.16       40.36      2.53 o 
   5   4   2        3.26        5.07      1.17 o 
   6   4   2        0.00       -0.30      0.91 o 
 -10   5   2        0.08        3.63      1.90 o 
  -9   5   2        0.64        0.14      0.78 o 
  -8   5   2        0.28        0.31      0.87 o 
  -7   5   2       43.34       44.40      1.77 o 
  -6   5   2       59.78       55.19      2.79 o 
  -5   5   2       49.07       50.25      2.25 o 
  -4   5   2       92.05       99.80      4.14 o 
  -3   5   2       89.46       87.98      3.07 o 
  -2   5   2       78.60       79.55      2.06 o 
  -1   5   2       63.40       67.79      1.91 o 
   0   5   2       14.40       11.66      0.96 o 
   1   5   2        0.38        2.27      0.98 o 
   2   5   2        6.12        5.31      0.55 o 
   3   5   2      166.37      150.47      6.32 o 
   4   5   2        4.30        5.61      1.17 o 
   5   5   2        8.94       12.99      1.82 o 
 -10   6   2       12.42       15.75      3.09 o 
  -9   6   2        0.78        3.06      1.14 o 
  -8   6   2        7.69        9.51      1.31 o 
  -7   6   2       12.77       14.12      1.37 o 
  -6   6   2      507.26      485.99     11.67 o 
  -5   6   2       99.96       91.78      2.70 o 
  -4   6   2        5.10        6.50      0.78 o 
  -3   6   2       49.62       45.62      2.59 o 
  -2   6   2        1.60        2.37      0.54 o 
  -1   6   2        4.36        4.35      0.64 o 
   0   6   2       12.00       12.84      0.92 o 
   1   6   2       36.11       35.17      2.96 o 
   2   6   2        2.04        1.46      1.40 o 
   3   6   2        3.53        4.33      1.81 o 
   4   6   2        1.59        1.91      1.05 o 
   5   6   2        4.12        6.45      1.54 o 
  -9   7   2        0.82        2.81      1.98 o 
  -8   7   2       29.43       29.58      2.30 o 
  -7   7   2        5.39        8.20      1.13 o 
  -6   7   2       41.93       39.13      1.66 o 
  -5   7   2        3.31        2.86      0.65 o 
  -4   7   2        0.34        0.72      0.46 o 
  -3   7   2      123.73      125.67      4.99 o 
  -2   7   2       11.81       12.54      1.15 o 
  -1   7   2        4.70        4.85      1.24 o 
   0   7   2        0.00       -0.18      0.43 o 
   1   7   2       56.42       59.35      2.34 o 
   2   7   2        3.91        3.72      1.07 o 
   3   7   2        0.37        0.62      2.27 o 
   4   7   2        0.48        1.74      1.52 o 
  -9   8   2       10.84       14.53      1.86 o 
  -8   8   2       53.20       44.80      2.91 o 
  -7   8   2        8.20        6.36      1.19 o 
  -6   8   2        0.29        1.55      0.60 o 
  -5   8   2        0.00        0.11      0.43 o 
  -4   8   2       81.15       83.44      2.91 o 
  -3   8   2       72.12       77.30      2.80 o 
  -2   8   2        1.85        1.21      1.04 o 
  -1   8   2       82.01       81.43      3.72 o 
   0   8   2        2.64        1.64      0.62 o 
   1   8   2        6.72        6.30      1.22 o 
   2   8   2        2.78        2.64      2.64 o 
  -8   9   2        0.21        0.41      1.32 o 
  -7   9   2        1.22        2.37      0.95 o 
  -6   9   2        0.11        0.07      0.59 o 
  -5   9   2        3.15        4.03      0.78 o 
  -4   9   2        5.09        5.48      0.83 o 
  -3   9   2        0.77        1.22      0.52 o 
  -2   9   2        4.23        4.02      0.80 o 
  -1   9   2       15.77       18.01      1.84 o 
   0   9   2        0.85       -0.02      0.69 o 
   1   9   2        3.19        3.05      1.98 o 
  -7  10   2        0.07       -1.32      1.48 o 
  -6  10   2        0.05        2.72      1.73 o 
  -5  10   2        3.62        5.36      2.06 o 
  -4  10   2        0.17       -0.43      0.84 o 
  -3  10   2       66.15       72.42      4.63 o 
  -2  10   2        9.30       13.10      1.72 o 
  -1  10   2        1.69        4.53      2.55 o 
   2 -11   3        1.29        0.40      1.11 o 
   3 -11   3        7.32        7.01      1.63 o 
   4 -11   3        6.71        4.15      1.65 o 
  -1 -10   3        1.09        2.07      1.13 o 
   0 -10   3        0.16        2.42      1.11 o 
   1 -10   3       14.48       16.09      1.97 o 
   2 -10   3       15.12       14.08      1.80 o 
   3 -10   3        3.27        6.40      1.30 o 
   4 -10   3        0.85        1.84      1.28 o 
   5 -10   3        8.42        8.84      1.90 o 
   6 -10   3        2.69       -0.11      0.78 o 
  -2  -9   3        3.05        3.46      1.61 o 
  -1  -9   3        0.26        9.95      6.43 o 
   0  -9   3        0.31        0.42      0.77 o 
   1  -9   3        0.15        0.14      0.75 o 
   2  -9   3       15.69       18.38      1.81 o 
   3  -9   3        9.31        9.72      1.28 o 
   4  -9   3        1.58        1.37      0.64 o 
   5  -9   3        9.08        7.87      1.28 o 
   6  -9   3        0.12        0.02      0.67 o 
   7  -9   3        1.60        1.18      1.07 o 
  -4  -8   3        4.92        3.46      2.06 o 
  -3  -8   3       13.97       12.41      3.46 o 
  -2  -8   3        0.54        2.31      0.94 o 
  -1  -8   3       31.97       34.73      4.99 o 
   0  -8   3        3.40        2.35      0.89 o 
   1  -8   3        2.79        4.54      1.03 o 
   2  -8   3       17.62       18.95      1.72 o 
   3  -8   3       22.00       18.98      2.10 o 
   4  -8   3        6.92        6.58      1.05 o 
   5  -8   3        0.09       -0.55      0.67 o 
   6  -8   3       18.37       21.19      1.80 o 
   7  -8   3        0.05        0.06      0.67 o 
   8  -8   3        0.14       -0.62      0.82 o 
  -5  -7   3        2.69        3.54      2.06 o 
  -4  -7   3       41.89       52.98      5.27 o 
  -3  -7   3        2.31        3.57      0.91 o 
  -2  -7   3        3.31        5.58      3.21 o 
  -1  -7   3       83.52       82.51      3.64 o 
   0  -7   3        2.57        4.40      1.28 o 
   1  -7   3       39.34       40.96      2.41 o 
   2  -7   3        1.01        1.20      2.02 o 
   3  -7   3      146.05      134.05      5.12 o 
   4  -7   3        0.56        1.15      0.70 o 
   5  -7   3        2.15        3.41      0.84 o 
   6  -7   3        9.77        9.60      0.92 o 
   7  -7   3       78.63       72.49      4.33 o 
   8  -7   3        0.17        1.75      0.89 o 
  -6  -6   3        1.85        1.98      1.90 o 
  -5  -6   3        7.07        6.91      1.20 o 
  -4  -6   3        9.93        9.60      0.97 o 
  -3  -6   3       19.34       21.17      1.47 o 
  -2  -6   3        0.03       -0.30      0.38 o 
  -1  -6   3       85.47       81.14      2.10 o 
   0  -6   3       48.20       47.20      4.53 o 
   1  -6   3        0.86        1.02      0.61 o 
   2  -6   3        2.89        2.18      0.64 o 
   3  -6   3       22.50       19.76      1.73 o 
   4  -6   3       43.64       43.87      1.47 o 
   5  -6   3       52.21       49.27      2.06 o 
   6  -6   3       28.61       27.34      1.43 o 
   7  -6   3        2.66        2.21      0.69 o 
   8  -6   3        0.94        0.38      0.60 o 
   9  -6   3        1.76        4.04      1.98 o 
  -7  -5   3        0.34        1.17      1.24 o 
  -6  -5   3        9.79       14.54      1.74 o 
  -5  -5   3        2.81        3.02      0.92 o 
  -4  -5   3        5.05        4.24      0.68 o 
  -3  -5   3        2.12        2.53      0.56 o 
  -2  -5   3       20.91       19.48      0.95 o 
  -1  -5   3       32.37       32.93      1.04 o 
   0  -5   3      143.21      157.26      6.76 o 
   1  -5   3      121.06      102.39     28.96 o 
   2  -5   3        0.95        0.03      0.58 o 
   3  -5   3        4.64        4.24      0.88 o 
   4  -5   3        5.35        7.24      0.60 o 
   5  -5   3        0.19        0.43      0.38 o 
   6  -5   3        0.83        0.63      0.52 o 
   7  -5   3        1.73        3.15      0.65 o 
   8  -5   3        7.20        7.86      1.40 o 
   9  -5   3        0.06        1.74      1.32 o 
  -7  -4   3        9.13        8.74      1.54 o 
  -6  -4   3        2.77        1.74      0.93 o 
  -5  -4   3        0.01       -0.21      0.71 o 
  -4  -4   3        3.42        5.31      2.15 o 
  -3  -4   3       12.11       11.34      0.79 o 
  -2  -4   3      114.10      113.12      3.11 o 
  -1  -4   3      391.61      408.35      6.96 o 
   0  -4   3      465.65      485.40     14.05 o 
   1  -4   3        6.33        5.76      1.77 o 
   2  -4   3      111.77      105.15      3.24 o 
   3  -4   3       88.44       97.41      2.25 o 
   4  -4   3       11.22        9.68      0.70 o 
   5  -4   3       10.39        9.48      0.80 o 
   6  -4   3        0.04        1.05      0.50 o 
   7  -4   3       28.83       31.31      2.97 o 
   8  -4   3        0.62        0.74      0.82 o 
   9  -4   3        0.52       -0.33      1.03 o 
  -8  -3   3        0.16        0.93      1.01 o 
  -7  -3   3        6.14        6.03      1.27 o 
  -6  -3   3       10.99        8.42      0.84 o 
  -5  -3   3       59.68       62.89      2.73 o 
  -4  -3   3       32.06       34.89      1.41 o 
  -3  -3   3       26.98       27.86      1.07 o 
  -2  -3   3       26.21       37.06      1.23 o 
  -1  -3   3        8.45        9.82      0.40 o 
   0  -3   3       11.52       10.95      0.61 o 
   1  -3   3       23.51       23.29      0.88 o 
   2  -3   3      272.35      294.25      5.09 o 
   3  -3   3        9.68       11.65      0.82 o 
   4  -3   3      170.88      173.79      3.96 o 
   5  -3   3        8.62        8.25      0.73 o 
   6  -3   3       10.79        9.76      0.94 o 
   7  -3   3       12.01       14.57      3.38 o 
   8  -3   3        5.56        7.95      1.40 o 
   9  -3   3       23.54       28.76      2.80 o 
  -8  -2   3        7.45        8.41      1.81 o 
  -7  -2   3       21.15       20.14      1.83 o 
  -6  -2   3       13.24       13.08      0.94 o 
  -5  -2   3        1.06        1.19      1.17 o 
  -4  -2   3       35.62       34.35      1.30 o 
  -3  -2   3      326.66      361.21      9.04 o 
  -2  -2   3       10.35       16.37      1.11 o 
  -1  -2   3       23.82       24.38      0.85 o 
   0  -2   3     2217.98     2132.77     25.44 o 
   1  -2   3      889.56      922.51     12.80 o 
   2  -2   3       25.73       23.48      2.29 o 
   3  -2   3        4.98        6.02      0.41 o 
   4  -2   3       35.58       37.70      1.12 o 
   5  -2   3       26.08       25.67      2.73 o 
   6  -2   3       27.33       27.59      1.90 o 
   7  -2   3        1.57        2.26      1.90 o 
   8  -2   3       32.42       29.90      2.53 o 
  -9  -1   3        1.52        1.73      1.57 o 
  -8  -1   3        1.08        5.09      1.15 o 
  -7  -1   3       14.25       15.65      1.19 o 
  -6  -1   3        1.34        2.52      0.82 o 
  -5  -1   3        4.51        5.52      0.80 o 
  -4  -1   3      353.97      378.41      7.78 o 
  -3  -1   3      177.63      212.46      4.50 o 
  -2  -1   3      102.71      105.70      7.88 o 
  -1  -1   3       77.00       70.27      2.70 o 
   0  -1   3     1325.65     1317.04     17.08 o 
   1  -1   3       25.27       27.20      0.67 o 
   2  -1   3       41.23       38.30      0.89 o 
   3  -1   3      526.28      526.21     15.52 o 
   4  -1   3       59.79       67.06      2.30 o 
   5  -1   3       40.65       39.54      2.43 o 
   6  -1   3        0.04        0.62      0.78 o 
   7  -1   3       30.93       22.99      1.78 o 
   8  -1   3        0.33       -0.22      0.93 o 
  -9   0   3        5.91        8.26      1.46 o 
  -8   0   3       11.95       10.97      1.08 o 
  -7   0   3        6.16        6.41      0.70 o 
  -6   0   3        4.65        4.90      0.67 o 
  -5   0   3      207.73      209.84      4.87 o 
  -4   0   3       10.22        9.71      0.53 o 
  -3   0   3      110.51      111.23      2.11 o 
  -2   0   3       11.56       10.54      1.28 o 
  -1   0   3       77.35       72.42      2.20 o 
   0   0   3      143.69      142.02      2.18 o 
   1   0   3        0.82        0.49      0.29 o 
   2   0   3        1.16        1.94      0.23 o 
   3   0   3      247.20      266.68      7.39 o 
   4   0   3        9.56       11.37      1.40 o 
   5   0   3        7.96        7.79      1.24 o 
   6   0   3       21.70       21.20      1.75 o 
   7   0   3        1.65        1.61      2.10 o 
   8   0   3        0.89        1.45      1.40 o 
 -10   1   3        8.50        9.15      2.64 o 
  -9   1   3       66.95       68.81      6.51 o 
  -8   1   3        4.12        3.56      0.73 o 
  -7   1   3       51.11       51.97      2.04 o 
  -6   1   3      274.48      261.84      8.75 o 
  -5   1   3      158.22      154.00      3.47 o 
  -4   1   3        8.23        8.88      0.45 o 
  -3   1   3       69.36       79.36      2.27 o 
  -2   1   3      145.07      137.76      6.87 o 
  -1   1   3      134.13      129.63      2.54 o 
   0   1   3     1433.99     1432.00     19.43 o 
   1   1   3       88.43       95.44      2.72 o 
   2   1   3      452.78      446.56     10.95 o 
   3   1   3        0.31       -0.33      0.47 o 
   4   1   3        8.35        6.85      0.93 o 
   5   1   3        4.57        5.90      1.03 o 
   6   1   3        0.12        0.61      0.78 o 
   7   1   3        3.34        4.15      1.73 o 
 -10   2   3        6.65        9.97      2.47 o 
  -9   2   3       49.55       44.90      2.72 o 
  -8   2   3       37.43       37.94      1.77 o 
  -7   2   3       52.47       52.48      1.89 o 
  -6   2   3       71.14       65.32      1.99 o 
  -5   2   3        9.34        8.51      1.00 o 
  -4   2   3       41.99       53.53      4.28 o 
  -3   2   3      296.56      351.60     26.00 o 
  -2   2   3       77.48       74.64      1.16 o 
  -1   2   3       64.83       59.82      1.88 o 
   0   2   3      234.48      256.49      4.35 o 
   1   2   3        2.39        2.81      0.49 o 
   2   2   3      278.07      291.14     25.63 o 
   3   2   3      329.71      312.85     10.02 o 
   4   2   3        6.01        7.81      1.85 o 
   5   2   3        6.65       11.48      3.30 o 
   6   2   3       10.64       10.34      1.56 o 
   7   2   3        1.61        5.30      1.73 o 
 -10   3   3        2.53        1.57      1.07 o 
  -9   3   3        0.25       -0.24      1.24 o 
  -8   3   3        0.02       -0.12      0.52 o 
  -7   3   3       10.10        8.33      0.71 o 
  -6   3   3       37.83       34.19      1.34 o 
  -5   3   3      149.21      138.80      4.13 o 
  -4   3   3      126.96      138.91     15.04 o 
  -3   3   3       33.29       29.64      0.88 o 
  -2   3   3       61.01       60.25      1.34 o 
  -1   3   3       35.83       33.84      1.08 o 
   0   3   3      467.12      496.94      8.88 o 
   1   3   3      113.72      112.21      2.35 o 
   2   3   3       18.13       16.09      1.21 o 
   3   3   3      217.39      200.20      7.21 o 
   4   3   3       11.08        7.71      1.18 o 
   5   3   3        7.35        6.80      1.27 o 
   6   3   3        7.38        8.46      1.60 o 
 -10   4   3       13.90       13.68      2.72 o 
  -9   4   3       24.64       25.93      2.11 o 
  -8   4   3        2.12        3.49      2.64 o 
  -7   4   3        9.85       10.37      1.52 o 
  -6   4   3        3.93        3.15      0.50 o 
  -5   4   3       23.47       21.04      0.92 o 
  -4   4   3      275.34      273.16     11.03 o 
  -3   4   3        6.06        6.45      0.63 o 
  -2   4   3       36.50       42.67      2.29 o 
  -1   4   3       92.80       91.42      2.29 o 
   0   4   3       82.03       92.29      2.36 o 
   1   4   3       14.10       14.68      0.74 o 
   2   4   3        2.24        1.33      0.91 o 
   3   4   3        0.59        0.81      0.82 o 
   4   4   3       65.50       57.97      3.06 o 
   5   4   3        0.00       -0.97      0.97 o 
   6   4   3        1.62       -0.56      1.03 o 
 -10   5   3        7.05        7.02      1.48 o 
  -9   5   3        2.35        2.41      2.14 o 
  -8   5   3        0.00        0.75      0.75 o 
  -7   5   3        1.51        2.42      0.87 o 
  -6   5   3       18.38       19.32      2.60 o 
  -5   5   3        8.64        6.80      0.86 o 
  -4   5   3       18.40       18.71      1.49 o 
  -3   5   3        2.01        2.19      0.67 o 
  -2   5   3      202.29      211.92      6.14 o 
  -1   5   3        0.42        0.76      0.50 o 
   0   5   3        2.17        2.55      0.55 o 
   1   5   3        0.09        0.73      0.48 o 
   2   5   3        1.39        1.57      0.83 o 
   3   5   3        3.85        6.59      2.68 o 
   4   5   3        3.98        4.02      1.48 o 
   5   5   3        0.16        1.47      1.90 o 
 -10   6   3        0.37        2.38      3.46 o 
  -9   6   3        2.06        5.34      2.76 o 
  -8   6   3        2.13        4.24      1.17 o 
  -7   6   3        4.97        5.40      1.05 o 
  -6   6   3      131.43      128.82      5.15 o 
  -5   6   3       25.03       25.13      3.11 o 
  -4   6   3      184.31      175.99      4.46 o 
  -3   6   3        5.28        4.88      0.60 o 
  -2   6   3      109.27      107.75      3.79 o 
  -1   6   3        2.84        3.16      0.60 o 
   0   6   3        0.11        0.61      0.92 o 
   1   6   3        5.90        4.43      0.63 o 
   2   6   3        8.81        9.39      1.61 o 
   3   6   3       13.08       14.38      1.70 o 
   4   6   3        0.96        2.23      1.15 o 
  -9   7   3       19.71       24.87      2.41 o 
  -8   7   3        9.20        7.53      1.37 o 
  -7   7   3       16.03       11.75      1.36 o 
  -6   7   3       61.96       57.19      3.00 o 
  -5   7   3        9.25        8.83      0.78 o 
  -4   7   3       52.20       49.73      1.98 o 
  -3   7   3       32.53       31.16      1.54 o 
  -2   7   3       28.74       29.22      1.48 o 
  -1   7   3        3.14        3.73      0.69 o 
   0   7   3       19.89       20.02      1.16 o 
   1   7   3        2.29        1.32      0.99 o 
   2   7   3        0.89       -0.38      0.81 o 
   3   7   3        3.13        3.83      1.26 o 
  -9   8   3        3.59        3.54      1.57 o 
  -8   8   3       78.96       64.86      3.96 o 
  -7   8   3       17.42       17.42      1.78 o 
  -6   8   3        5.06        5.61      1.04 o 
  -5   8   3        2.18        1.52      1.25 o 
  -4   8   3       12.79       13.68      1.02 o 
  -3   8   3       65.62       64.96      2.69 o 
  -2   8   3        0.04       -0.14      0.51 o 
  -1   8   3        0.65        1.35      0.64 o 
   0   8   3       13.08       10.30      1.07 o 
   1   8   3        0.03        1.60      1.07 o 
   2   8   3        0.06        0.49      0.95 o 
  -8   9   3        2.44        4.58      1.05 o 
  -7   9   3        0.00       -0.48      0.78 o 
  -6   9   3        9.90        9.40      1.40 o 
  -5   9   3        1.48        2.22      1.28 o 
  -4   9   3        1.17        0.71      0.57 o 
  -3   9   3        3.45        2.51      2.39 o 
  -2   9   3        0.93        0.55      0.70 o 
  -1   9   3       27.63       27.99      1.71 o 
   0   9   3        0.47       -0.67      0.81 o 
   1   9   3        1.91        5.52      2.31 o 
  -6  10   3        1.02        0.16      1.24 o 
  -5  10   3        1.90       -0.08      1.24 o 
  -4  10   3        0.07        0.33      1.24 o 
  -3  10   3       12.18       13.27      1.81 o 
  -2  10   3        4.49        5.42      1.19 o 
  -1  10   3        1.58        3.63      2.55 o 
   3 -11   4        8.74        7.35      1.63 o 
  -1 -10   4        2.06        3.91      1.94 o 
   0 -10   4        0.01        1.55      1.07 o 
   1 -10   4        9.42        8.91      1.52 o 
   2 -10   4        7.96        7.16      1.98 o 
   3 -10   4       10.17       12.93      1.75 o 
   4 -10   4        0.00       -0.33      0.87 o 
   5 -10   4        5.89        7.93      1.57 o 
   6 -10   4        3.27        4.06      1.22 o 
  -2  -9   4        2.33        2.33      1.11 o 
  -1  -9   4        9.95       10.34      1.61 o 
   0  -9   4        0.42       -0.39      1.40 o 
   1  -9   4        5.26        7.42      2.18 o 
   2  -9   4        1.15        0.99      1.32 o 
   3  -9   4        3.92        5.44      1.24 o 
   4  -9   4        0.01       -0.28      0.78 o 
   5  -9   4        1.36        2.05      0.99 o 
   6  -9   4       24.86       25.77      2.30 o 
   7  -9   4        3.19        5.51      1.29 o 
  -4  -8   4        0.49       -0.33      1.90 o 
  -3  -8   4       29.04       32.71      3.09 o 
  -2  -8   4        2.80        3.42      0.93 o 
  -1  -8   4       55.31       55.80      3.28 o 
   0  -8   4       69.87       72.12      3.81 o 
   1  -8   4        1.34        1.45      1.07 o 
   2  -8   4        0.87        1.25      0.78 o 
   3  -8   4       28.50       30.94      2.27 o 
   4  -8   4       15.10       15.11      1.42 o 
   5  -8   4        4.93        4.96      0.99 o 
   6  -8   4       12.91       10.21      3.05 o 
   7  -8   4        5.53        6.37      1.98 o 
   8  -8   4        0.07        0.99      1.48 o 
  -5  -7   4        1.20        0.99      1.65 o 
  -4  -7   4        0.93        3.44      1.10 o 
  -3  -7   4       10.50       14.77      1.84 o 
  -2  -7   4        1.37        1.05      0.79 o 
  -1  -7   4        4.38        6.24      1.07 o 
   0  -7   4      104.84      104.20      4.69 o 
   1  -7   4        4.55        4.20      0.90 o 
   2  -7   4        1.36        3.75      0.90 o 
   3  -7   4        1.21        0.77      0.73 o 
   4  -7   4       36.89       39.59      2.76 o 
   5  -7   4        7.00       10.24      1.44 o 
   6  -7   4       44.73       40.41      2.51 o 
   7  -7   4        7.63        6.58      1.14 o 
   8  -7   4       11.49        9.48      2.47 o 
  -6  -6   4        0.49       -0.99      1.65 o 
  -5  -6   4        0.57        1.46      1.16 o 
  -4  -6   4        0.28        0.92      1.13 o 
  -3  -6   4       58.11       55.14      6.37 o 
  -2  -6   4       93.16       78.25      2.47 o 
  -1  -6   4       15.88       15.41      1.43 o 
   0  -6   4       26.72       27.15      1.74 o 
   1  -6   4       18.16       17.43      1.77 o 
   2  -6   4        2.30        2.61      1.90 o 
   3  -6   4        1.30        0.74      1.15 o 
   4  -6   4       43.30       37.85      4.45 o 
   5  -6   4       22.07       18.89      1.09 o 
   6  -6   4       13.85       12.04      1.08 o 
   7  -6   4        0.27       -0.36      0.49 o 
   8  -6   4        9.93       13.10      2.72 o 
  -7  -5   4        8.78        8.01      1.62 o 
  -6  -5   4        3.27        5.63      1.26 o 
  -5  -5   4        1.17        2.88      0.82 o 
  -4  -5   4        6.47        5.61      0.93 o 
  -3  -5   4      117.78      119.71     10.39 o 
  -2  -5   4       13.08       13.42      0.82 o 
  -1  -5   4       32.07       32.25      1.77 o 
   0  -5   4       27.71       27.88      1.65 o 
   1  -5   4       31.40       32.38      1.60 o 
   2  -5   4       13.95       12.95      0.93 o 
   3  -5   4        4.82        5.22      0.69 o 
   4  -5   4       73.52       72.44      2.08 o 
   5  -5   4       16.65       16.38      1.34 o 
   6  -5   4        2.32        4.25      1.10 o 
   7  -5   4        0.00       -0.46      0.46 o 
   8  -5   4        5.36        6.88      1.98 o 
  -7  -4   4        8.12        9.80      1.71 o 
  -6  -4   4        0.17        1.23      0.70 o 
  -5  -4   4       21.93       20.09      2.35 o 
  -4  -4   4       52.77       50.01      2.04 o 
  -3  -4   4      267.93      267.84      6.37 o 
  -2  -4   4       79.29       75.18      4.11 o 
  -1  -4   4      222.14      218.94      6.74 o 
   0  -4   4      912.13      886.67     22.33 o 
   1  -4   4       23.18       18.88      1.02 o 
   2  -4   4       75.54       77.59      5.62 o 
   3  -4   4      102.44       99.88      3.21 o 
   4  -4   4       25.51       27.30      1.20 o 
   5  -4   4        1.27        2.59      0.55 o 
   6  -4   4       15.09       17.94      1.35 o 
   7  -4   4        0.12        1.05      0.87 o 
   8  -4   4        8.69        7.96      1.40 o 
  -8  -3   4       15.39       17.91      3.09 o 
  -7  -3   4        4.26        3.49      1.85 o 
  -6  -3   4       10.20        9.22      1.34 o 
  -5  -3   4       11.67       11.09      0.99 o 
  -4  -3   4       92.01       96.02      2.89 o 
  -3  -3   4       24.28       26.36      1.76 o 
  -2  -3   4      263.68      281.30     11.99 o 
  -1  -3   4     1025.57     1085.85     17.20 o 
   0  -3   4      561.60      524.05      9.21 o 
   1  -3   4       17.70       20.72      0.55 o 
   2  -3   4       12.32        8.71      0.45 o 
   3  -3   4      272.00      302.89      6.29 o 
   4  -3   4        6.61        8.76      0.64 o 
   5  -3   4       10.23       10.85      1.00 o 
   6  -3   4        0.37        0.12      0.87 o 
   7  -3   4        2.96        3.63      1.48 o 
   8  -3   4        7.18        7.09      1.43 o 
  -8  -2   4        1.39        1.88      1.04 o 
  -7  -2   4        4.54        6.22      0.87 o 
  -6  -2   4        0.05        0.71      0.57 o 
  -5  -2   4       81.05       83.63      3.46 o 
  -4  -2   4      128.05      135.57      3.59 o 
  -3  -2   4       23.33       23.15      0.86 o 
  -2  -2   4        0.07        0.00      0.23 o 
  -1  -2   4      236.91      243.22      4.08 o 
   0  -2   4      760.59      795.12     12.05 o 
   1  -2   4       28.18       28.92      0.77 o 
   2  -2   4       53.80       52.69      1.53 o 
   3  -2   4      153.65      155.30      4.77 o 
   4  -2   4        8.54        8.01      0.99 o 
   5  -2   4       39.79       43.13      2.37 o 
   6  -2   4        0.00        1.90      0.87 o 
   7  -2   4        0.09       -0.33      1.07 o 
   8  -2   4        2.37        5.31      1.37 o 
  -9  -1   4        4.88        4.70      2.06 o 
  -8  -1   4        4.23        4.57      1.16 o 
  -7  -1   4        0.04        0.35      0.47 o 
  -6  -1   4        0.76        0.62      0.48 o 
  -5  -1   4        3.11        3.42      0.56 o 
  -4  -1   4       56.27       59.56      1.70 o 
  -3  -1   4      402.13      481.09     29.55 o 
  -2  -1   4       12.92       14.09      0.57 o 
  -1  -1   4      473.14      519.13     12.16 o 
   0  -1   4      116.72      112.46      2.80 o 
   1  -1   4       16.78       22.81      0.66 o 
   2  -1   4      368.07      373.22     11.05 o 
   3  -1   4        0.07       -0.06      0.20 o 
   4  -1   4       10.54       11.04      1.36 o 
   5  -1   4        6.92        8.56      1.73 o 
   6  -1   4       26.68       27.44      3.63 o 
   7  -1   4        5.83        8.32      1.37 o 
   8  -1   4        3.73        5.86      1.54 o 
  -9   0   4        7.42        9.39      2.22 o 
  -8   0   4       12.00       11.51      1.17 o 
  -7   0   4       26.84       26.20      2.10 o 
  -6   0   4       18.42       16.37      0.98 o 
  -5   0   4       31.44       32.80      1.20 o 
  -4   0   4        8.32       11.28      0.79 o 
  -3   0   4        0.02        0.41      0.21 o 
  -2   0   4        0.10        0.51      0.28 o 
  -1   0   4      157.21      174.24      3.41 o 
   0   0   4      196.67      200.03      3.40 o 
   1   0   4       86.51       89.16      1.87 o 
   2   0   4        2.10        2.61      0.52 o 
   3   0   4      233.99      231.93      7.05 o 
   4   0   4        6.31        7.71      0.96 o 
   5   0   4       18.43       15.86      1.43 o 
   6   0   4       48.42       49.84      3.08 o 
   7   0   4        0.08        1.40      2.14 o 
 -10   1   4        1.82        2.06      1.65 o 
  -9   1   4        0.72       -0.41      1.15 o 
  -8   1   4        4.27        3.61      0.76 o 
  -7   1   4       44.97       44.78      1.82 o 
  -6   1   4       12.87       13.88      0.97 o 
  -5   1   4       66.25       65.97      1.72 o 
  -4   1   4        1.76        1.78      0.22 o 
  -3   1   4       51.88       65.30      6.43 o 
  -2   1   4        2.23        6.99      0.31 o 
  -1   1   4       30.31       34.29      1.61 o 
   0   1   4      148.62      145.04      3.26 o 
   1   1   4      426.63      426.15     12.48 o 
   2   1   4       16.99       11.29      0.89 o 
   3   1   4      305.62      291.17      9.29 o 
   4   1   4       27.09       30.94      1.94 o 
   5   1   4        4.66        4.77      1.09 o 
   6   1   4        0.41       -1.15      1.15 o 
   7   1   4        0.54        1.04      1.77 o 
 -10   2   4        0.65        0.74      1.40 o 
  -9   2   4        0.45        2.44      2.88 o 
  -8   2   4        0.01        1.68      0.81 o 
  -7   2   4      338.90      306.23     16.91 o 
  -6   2   4      141.99      123.90     10.46 o 
  -5   2   4        5.25        4.31      0.57 o 
  -4   2   4       66.43       72.33     10.55 o 
  -3   2   4      273.45      295.59      7.48 o 
  -2   2   4       39.90       36.82      1.10 o 
  -1   2   4       23.67       23.50      0.85 o 
   0   2   4       39.26       45.18      2.03 o 
   1   2   4      426.31      440.84     21.91 o 
   2   2   4        0.80        2.14      0.95 o 
   3   2   4       10.01       11.18      1.29 o 
   4   2   4      305.63      274.45     10.38 o 
   5   2   4        1.85        1.69      0.89 o 
   6   2   4        2.55        1.67      1.01 o 
   7   2   4        3.65        4.23      1.42 o 
 -10   3   4        2.41        2.55      1.65 o 
  -9   3   4        1.12        2.87      0.91 o 
  -8   3   4       18.29       18.24      1.70 o 
  -7   3   4       31.83       33.41      2.76 o 
  -6   3   4        4.42        3.18      1.19 o 
  -5   3   4        7.79        7.61      1.48 o 
  -4   3   4      193.60      187.05      7.83 o 
  -3   3   4        9.13        9.62      0.43 o 
  -2   3   4      268.39      266.12      4.98 o 
  -1   3   4        1.34        3.55      0.62 o 
   0   3   4       51.73       47.52      1.54 o 
   1   3   4       17.86       19.55      0.71 o 
   2   3   4        2.44        0.80      0.70 o 
   3   3   4      119.54      115.46      5.23 o 
   4   3   4       26.68       25.98      3.09 o 
   5   3   4        1.54        0.99      0.91 o 
   6   3   4        4.96        4.50      1.38 o 
 -10   4   4        0.33       -0.15      0.85 o 
  -9   4   4       12.79       13.41      1.80 o 
  -8   4   4        8.37        9.88      1.26 o 
  -7   4   4        8.66        8.50      1.13 o 
  -6   4   4        0.78        0.46      1.90 o 
  -5   4   4        4.39        4.19      0.78 o 
  -4   4   4        9.81        8.43      1.77 o 
  -3   4   4      130.17      133.67     13.89 o 
  -2   4   4        9.88        8.87      0.61 o 
  -1   4   4       29.33       26.27      1.09 o 
   0   4   4       44.36       46.19      1.82 o 
   1   4   4       43.99       42.71      2.62 o 
   2   4   4       40.54       36.62      2.18 o 
   3   4   4        1.14        1.66      0.87 o 
   4   4   4        2.21        1.84      0.99 o 
   5   4   4        1.25        2.43      1.98 o 
 -10   5   4       18.17       20.14      2.24 o 
  -9   5   4        0.64        1.04      0.95 o 
  -8   5   4        0.04       -0.41      1.24 o 
  -7   5   4       61.85       60.65      3.22 o 
  -6   5   4       55.14       43.57      2.39 o 
  -5   5   4       13.72       11.95      1.94 o 
  -4   5   4       21.83       19.17      1.13 o 
  -3   5   4       89.07       94.66      5.01 o 
  -2   5   4       93.03      102.92      2.95 o 
  -1   5   4       33.05       34.35      2.19 o 
   0   5   4       12.90       11.62      0.85 o 
   1   5   4        8.01        7.45      0.77 o 
   2   5   4        1.39        0.09      0.66 o 
   3   5   4        9.22        9.76      1.50 o 
   4   5   4        0.93        0.78      0.82 o 
   5   5   4        0.01        0.71      1.36 o 
 -10   6   4        1.69        1.97      1.28 o 
  -9   6   4        0.08        1.87      1.08 o 
  -8   6   4        0.83        1.01      0.87 o 
  -7   6   4        0.31       -0.50      0.67 o 
  -6   6   4       11.25        8.17      1.17 o 
  -5   6   4        2.33        2.68      0.89 o 
  -4   6   4      103.19      101.67      2.96 o 
  -3   6   4       44.52       49.89      4.30 o 
  -2   6   4        3.25        3.58      0.72 o 
  -1   6   4       17.68       16.50      1.09 o 
   0   6   4        0.73        0.14      0.42 o 
   1   6   4        1.50        2.26      0.89 o 
   2   6   4        7.12        8.03      1.38 o 
   3   6   4        5.38        5.55      1.38 o 
   4   6   4        2.50        2.48      1.23 o 
  -9   7   4        0.08        0.02      0.78 o 
  -8   7   4        2.80        1.61      0.93 o 
  -7   7   4        1.02        0.66      0.76 o 
  -6   7   4        2.93        4.49      1.08 o 
  -5   7   4        7.95        9.41      1.44 o 
  -4   7   4      108.81      112.65      3.55 o 
  -3   7   4       12.02       13.33      1.69 o 
  -2   7   4       12.18       10.24      0.94 o 
  -1   7   4       16.79       16.64      2.50 o 
   0   7   4        3.17        3.91      0.70 o 
   1   7   4        0.34        0.36      0.75 o 
   2   7   4        0.51        0.94      1.98 o 
   3   7   4        1.72        3.50      2.10 o 
  -9   8   4        0.48        0.88      2.22 o 
  -8   8   4       19.95       18.28      2.14 o 
  -7   8   4        7.11        5.41      1.22 o 
  -6   8   4        9.49       11.50      1.37 o 
  -5   8   4        0.01       -0.73      0.73 o 
  -4   8   4       27.54       28.24      1.70 o 
  -3   8   4       22.61       24.80      1.44 o 
  -2   8   4        4.19        6.91      0.89 o 
  -1   8   4        2.89        5.43      0.86 o 
   0   8   4       14.83       15.22      1.76 o 
   1   8   4        5.83        6.69      2.76 o 
  -8   9   4        3.68        2.86      1.22 o 
  -7   9   4        1.46        2.67      1.02 o 
  -6   9   4       10.83        8.65      1.37 o 
  -5   9   4        2.16        2.85      1.77 o 
  -4   9   4        0.59        1.24      1.07 o 
  -3   9   4        0.13       -0.46      0.58 o 
  -2   9   4        6.04        3.82      0.98 o 
  -1   9   4        0.09       -0.41      0.81 o 
   0   9   4        0.49       -0.05      0.79 o 
  -7  10   4        0.00       -0.33      1.15 o 
  -6  10   4        2.66        2.22      1.65 o 
  -4  10   4        1.27        1.24      1.48 o 
  -3  10   4        0.13        0.41      0.91 o 
   0 -10   5        4.86        7.61      1.57 o 
   1 -10   5        5.39        5.86      1.98 o 
   2 -10   5        0.09       -0.74      1.36 o 
   3 -10   5        0.05        1.02      0.99 o 
   4 -10   5        1.44        1.35      1.08 o 
   5 -10   5       11.25       11.17      2.72 o 
  -2  -9   5        0.87       -0.54      1.05 o 
  -1  -9   5        4.27        4.56      1.08 o 
   0  -9   5       16.02       18.62      1.94 o 
   1  -9   5       10.47        9.26      1.48 o 
   2  -9   5        0.06        0.70      0.82 o 
   3  -9   5       66.68       68.64      4.37 o 
   4  -9   5        0.02        0.28      1.40 o 
   5  -9   5        1.49       -0.18      0.78 o 
   6  -9   5       14.23       16.09      2.10 o 
  -4  -8   5        2.32        3.79      2.14 o 
  -3  -8   5        0.54        0.24      0.90 o 
  -2  -8   5        6.22        5.05      1.22 o 
  -1  -8   5        8.20        9.90      2.06 o 
   0  -8   5       28.13       29.15      2.26 o 
   1  -8   5       14.35       15.86      1.60 o 
   2  -8   5        0.03       -0.38      0.55 o 
   3  -8   5       15.52       19.29      2.64 o 
   4  -8   5        1.35        1.61      0.84 o 
   5  -8   5        0.18       -0.33      1.07 o 
   6  -8   5       21.90       20.65      2.13 o 
   7  -8   5        0.03        0.49      1.01 o 
  -5  -7   5        0.22        2.55      2.39 o 
  -4  -7   5        0.53        3.26      2.60 o 
  -3  -7   5        2.43        2.59      1.94 o 
  -2  -7   5        0.42       -0.06      0.63 o 
  -1  -7   5       16.37       19.35      2.80 o 
   0  -7   5        0.79        2.69      0.87 o 
   1  -7   5        7.87        7.00      1.08 o 
   2  -7   5        4.07        4.94      1.24 o 
   3  -7   5        0.18        0.59      0.67 o 
   4  -7   5        0.17        1.03      0.75 o 
   5  -7   5        1.84        1.20      0.99 o 
   6  -7   5       12.67       12.89      1.57 o 
   7  -7   5       15.63       13.01      1.64 o 
  -6  -6   5        0.18        0.82      1.98 o 
  -5  -6   5        0.77        3.19      1.90 o 
  -4  -6   5        3.51        6.42      1.26 o 
  -3  -6   5      108.88      101.17      6.88 o 
  -2  -6   5       63.61       57.57      2.98 o 
  -1  -6   5      100.33       92.60      8.20 o 
   0  -6   5       42.06       37.38      2.18 o 
   1  -6   5       69.06       67.36      3.00 o 
   2  -6   5        0.49       -0.08      0.82 o 
   3  -6   5        0.00       -0.82      0.91 o 
   4  -6   5        0.85        0.41      0.58 o 
   5  -6   5        1.10       -0.09      0.99 o 
   6  -6   5        0.15       -0.53      0.71 o 
   7  -6   5        0.01       -0.91      1.32 o 
   8  -6   5        9.28       11.70      2.80 o 
  -7  -5   5        1.00        1.81      1.73 o 
  -6  -5   5       13.33       16.92      1.68 o 
  -5  -5   5        0.08       -0.27      0.49 o 
  -4  -5   5        0.54        2.67      0.75 o 
  -3  -5   5        8.09        7.71      0.72 o 
  -2  -5   5       75.32       72.26      2.03 o 
  -1  -5   5      104.71      108.41      4.28 o 
   0  -5   5       76.47       71.09      2.96 o 
   1  -5   5       11.14       10.52      1.11 o 
   2  -5   5      100.36      100.99      3.80 o 
   3  -5   5        2.01        2.33      0.40 o 
   4  -5   5       34.32       33.67      1.56 o 
   5  -5   5       24.05       20.96      1.14 o 
   6  -5   5        9.24        9.13      1.01 o 
   7  -5   5        7.42        9.04      1.33 o 
   8  -5   5       11.40       13.10      2.88 o 
  -7  -4   5       11.12       14.39      1.83 o 
  -6  -4   5       10.51        9.22      1.10 o 
  -5  -4   5       66.92       65.33      2.64 o 
  -4  -4   5       88.90       78.26      7.53 o 
  -3  -4   5       20.97       21.22      1.05 o 
  -2  -4   5       31.71       31.33      1.45 o 
  -1  -4   5       88.92       83.74      2.79 o 
   0  -4   5      378.65      352.85      9.76 o 
   1  -4   5      153.05      144.05      3.18 o 
   2  -4   5      147.37      141.93      6.91 o 
   3  -4   5       41.99       40.96      2.20 o 
   4  -4   5        1.65        1.62      0.94 o 
   5  -4   5       20.60       22.08      1.12 o 
   6  -4   5       52.02       46.99     29.05 o 
   7  -4   5       35.26       36.42      2.69 o 
   8  -4   5        0.07        1.50      1.08 o 
  -8  -3   5        4.31        4.81      1.98 o 
  -7  -3   5        4.22        6.77      1.04 o 
  -6  -3   5       25.22       27.62      2.37 o 
  -5  -3   5       31.89       30.31      1.54 o 
  -4  -3   5       16.69       17.45      1.26 o 
  -3  -3   5       83.39       91.84      2.62 o 
  -2  -3   5        3.64        4.72      0.48 o 
  -1  -3   5        4.85        8.17      0.50 o 
   0  -3   5      778.86      842.47     13.95 o 
   1  -3   5       69.42       76.43      1.78 o 
   2  -3   5      285.33      306.72      6.98 o 
   3  -3   5        9.18       10.56      0.68 o 
   4  -3   5       55.12       55.48      1.87 o 
   5  -3   5       10.88       10.22      0.87 o 
   6  -3   5       38.94       39.32      3.54 o 
   7  -3   5        8.60        7.96      1.34 o 
   8  -3   5        0.25        0.58      1.40 o 
  -8  -2   5        6.20        7.71      2.31 o 
  -7  -2   5       16.52       16.69      1.32 o 
  -6  -2   5       10.67        9.07      0.90 o 
  -5  -2   5       32.86       29.14      1.42 o 
  -4  -2   5       81.19       85.44      7.48 o 
  -3  -2   5       62.78       62.25      1.76 o 
  -2  -2   5       53.23       51.26      1.40 o 
  -1  -2   5        4.90        7.99      0.48 o 
   0  -2   5      155.36      168.15      3.27 o 
   1  -2   5      615.23      674.40     20.19 o 
   2  -2   5       43.16       48.47      2.40 o 
   3  -2   5        0.73        0.17      0.35 o 
   4  -2   5       26.34       26.28      1.32 o 
   5  -2   5       39.58       43.94      3.13 o 
   6  -2   5       15.47       14.92      1.57 o 
   7  -2   5        0.00        0.35      0.84 o 
   8  -2   5        0.49        2.20      2.88 o 
  -9  -1   5        8.96        9.56      2.31 o 
  -8  -1   5        7.09        6.07      0.98 o 
  -7  -1   5      124.34      120.73      4.20 o 
  -6  -1   5        5.83        6.29      1.56 o 
  -5  -1   5        6.25        6.94      0.70 o 
  -4  -1   5      120.40      128.46      4.33 o 
  -3  -1   5       14.14       19.68      0.85 o 
  -2  -1   5       26.70       27.64      1.04 o 
  -1  -1   5       31.06       36.06      1.27 o 
   0  -1   5        2.37        2.36      0.71 o 
   1  -1   5      170.38      185.55      4.93 o 
   2  -1   5       38.25       36.04      1.12 o 
   3  -1   5       12.89       12.80      0.75 o 
   4  -1   5       49.33       52.20      4.16 o 
   5  -1   5       19.27       19.77      1.77 o 
   6  -1   5        9.82       10.70      1.43 o 
   7  -1   5       10.56       10.85      1.66 o 
  -9   0   5        5.48        3.21      1.24 o 
  -8   0   5       12.15        8.61      3.79 o 
  -7   0   5      396.35      386.06     10.49 o 
  -6   0   5        0.33        0.52      0.65 o 
  -5   0   5        4.49        5.38      0.56 o 
  -4   0   5      203.89      220.05      4.53 o 
  -3   0   5        3.54        4.06      0.70 o 
  -2   0   5      364.86      362.77      9.59 o 
  -1   0   5      531.29      598.63     10.52 o 
   0   0   5      161.35      175.07      3.51 o 
   1   0   5      365.67      385.20      9.58 o 
   2   0   5      150.31      152.79      3.22 o 
   3   0   5        1.97        3.46      0.76 o 
   4   0   5       66.90       64.50      3.25 o 
   5   0   5        0.40        0.13      0.67 o 
   6   0   5        7.11        4.56      1.16 o 
   7   0   5        1.81        3.91      2.27 o 
 -10   1   5        3.45        3.71      1.81 o 
  -9   1   5       19.67       21.43      3.75 o 
  -8   1   5        3.69        2.67      1.02 o 
  -7   1   5        4.48        4.62      0.95 o 
  -6   1   5      125.68      111.91      6.56 o 
  -5   1   5      137.68      130.29      7.98 o 
  -4   1   5      281.39      281.02     14.21 o 
  -3   1   5      200.17      200.12      4.38 o 
  -2   1   5      120.26      117.40      5.23 o 
  -1   1   5        4.62        4.78      0.66 o 
   0   1   5       45.40       41.51      1.16 o 
   1   1   5        3.00        2.82      0.33 o 
   2   1   5       12.53       13.71      1.08 o 
   3   1   5       70.08       75.87      3.44 o 
   4   1   5       98.20       95.40      4.48 o 
   5   1   5       18.78       20.57      1.98 o 
   6   1   5       22.31       24.70      2.39 o 
   7   1   5        0.13       -0.26      0.93 o 
 -10   2   5        0.04        0.08      1.24 o 
  -9   2   5        3.00        3.13      1.81 o 
  -8   2   5       21.94       25.62      2.08 o 
  -7   2   5        0.75        2.00      1.90 o 
  -6   2   5      110.68      103.80      4.31 o 
  -5   2   5        3.91        4.75      1.40 o 
  -4   2   5       29.94       26.00      1.43 o 
  -3   2   5      110.93      112.97      3.52 o 
  -2   2   5        4.46        6.03      0.51 o 
  -1   2   5        7.39        6.97      0.45 o 
   0   2   5       53.26       57.65      1.76 o 
   1   2   5       37.61       34.24      1.08 o 
   2   2   5        0.28        1.24      0.70 o 
   3   2   5       24.16       23.49      1.91 o 
   4   2   5        7.14        9.36      1.52 o 
   5   2   5        0.02        0.07      1.77 o 
   6   2   5        4.81        9.72      2.88 o 
 -10   3   5        1.28        1.32      0.87 o 
  -9   3   5        4.17        5.55      1.25 o 
  -8   3   5       14.72       12.24      1.46 o 
  -7   3   5        1.62        1.63      0.84 o 
  -6   3   5        0.95        1.71      0.82 o 
  -5   3   5       20.36       18.73      1.23 o 
  -4   3   5        1.21        0.25      0.70 o 
  -3   3   5        0.49        0.53      0.36 o 
  -2   3   5       98.67       97.22      2.70 o 
  -1   3   5       67.10       68.68      3.66 o 
   0   3   5       14.26       13.15      0.73 o 
   1   3   5      100.99       92.55      3.39 o 
   2   3   5       18.66       18.45      1.51 o 
   3   3   5        0.34        1.40      1.24 o 
   4   3   5       30.39       18.19      1.89 o 
   5   3   5        0.81       -0.49      0.87 o 
 -10   4   5        0.96        1.10      1.98 o 
  -9   4   5       14.24       11.62      1.52 o 
  -8   4   5        0.00       -0.82      0.84 o 
  -7   4   5        5.39        4.01      1.94 o 
  -6   4   5        0.02        1.25      0.75 o 
  -5   4   5        3.91        6.66      1.15 o 
  -4   4   5       75.05       70.60      4.24 o 
  -3   4   5       20.98       22.09      0.89 o 
  -2   4   5       75.47       67.84      3.41 o 
  -1   4   5       82.58       85.73      2.63 o 
   0   4   5        2.96        1.17      0.55 o 
   1   4   5       20.92       18.35      0.90 o 
   2   4   5       81.78       73.04      3.66 o 
   3   4   5       10.56       13.74      1.68 o 
   4   4   5        3.39        4.07      1.52 o 
   5   4   5        4.34        6.56      1.98 o 
 -10   5   5        2.07        4.28      1.48 o 
  -9   5   5       28.70       34.31      7.95 o 
  -8   5   5        3.10        3.96      1.11 o 
  -7   5   5       23.27       18.92      1.62 o 
  -6   5   5       75.82       60.02      6.43 o 
  -5   5   5        2.73        2.95      0.83 o 
  -4   5   5       54.61       53.14      4.33 o 
  -3   5   5       95.87       90.59      2.69 o 
  -2   5   5       92.16       95.97      3.30 o 
  -1   5   5       42.43       41.77      1.92 o 
   0   5   5        7.68        8.48      0.80 o 
   1   5   5        0.06        0.07      0.82 o 
   2   5   5        1.70       -0.22      1.48 o 
   3   5   5        3.15        3.80      1.15 o 
   4   5   5        0.01       -0.32      0.97 o 
 -10   6   5        0.42        2.57      1.69 o 
  -9   6   5        1.25        0.81      0.96 o 
  -8   6   5        0.00        0.91      1.15 o 
  -7   6   5        0.03        0.65      0.81 o 
  -6   6   5        0.53       -1.15      1.15 o 
  -5   6   5       30.23       31.78      2.07 o 
  -4   6   5       73.28       70.30      3.50 o 
  -3   6   5      237.55      229.83     10.37 o 
  -2   6   5        0.60       -0.48      0.48 o 
  -1   6   5       15.85       16.07      2.10 o 
   0   6   5      129.65      117.03      6.26 o 
   1   6   5        5.54        4.28      1.13 o 
   2   6   5        2.74        1.28      0.91 o 
   3   6   5        1.80        5.65      1.48 o 
  -9   7   5        0.38       -0.27      1.81 o 
  -8   7   5        4.03        5.37      3.05 o 
  -7   7   5        3.18        2.80      1.69 o 
  -6   7   5        0.01        1.16      1.19 o 
  -5   7   5        0.05        0.25      0.99 o 
  -4   7   5        8.73       10.78      2.22 o 
  -3   7   5       29.80       30.77      1.58 o 
  -2   7   5        5.83        7.93      1.02 o 
  -1   7   5        2.76        4.08      0.85 o 
   0   7   5        3.52        2.25      1.02 o 
   1   7   5        3.12        4.64      1.19 o 
   2   7   5        0.88        2.27      2.80 o 
  -9   8   5        2.01        4.84      1.45 o 
  -8   8   5        0.49        1.52      1.02 o 
  -7   8   5        0.59        1.48      1.40 o 
  -6   8   5        0.03       -0.39      0.73 o 
  -5   8   5        0.35       -0.54      0.76 o 
  -4   8   5        0.01       58.75     35.52 o 
  -3   8   5        1.71        3.04      0.82 o 
  -2   8   5        9.69        9.68      1.10 o 
  -1   8   5        0.45        0.44      0.61 o 
   0   8   5        5.48        8.97      1.54 o 
   1   8   5        0.02        1.09      1.05 o 
  -8   9   5        0.19        0.64      0.96 o 
  -7   9   5       12.27       14.89      3.25 o 
  -6   9   5        8.17        6.04      1.31 o 
  -5   9   5        0.18       -0.20      0.78 o 
  -4   9   5        0.02        0.28      0.79 o 
  -3   9   5       13.08       14.71      1.63 o 
  -2   9   5        1.07        1.80      1.03 o 
  -1   9   5        0.16        0.07      1.02 o 
  -5  10   5        0.01       -0.66      1.32 o 
  -4  10   5        2.21        2.64      1.57 o 
   0 -10   6        1.11        0.96      1.04 o 
   1 -10   6        0.07        0.87      0.93 o 
   2 -10   6        0.04       -1.48      1.48 o 
   3 -10   6        0.00        0.17      0.84 o 
   4 -10   6        3.72        2.60      1.22 o 
  -2  -9   6        0.22       -0.62      1.03 o 
  -1  -9   6        1.87        0.87      0.99 o 
   0  -9   6        3.51        5.37      1.21 o 
   1  -9   6        8.35        8.80      1.40 o 
   2  -9   6        0.08       -0.55      0.81 o 
   3  -9   6       13.87       16.48      2.76 o 
   4  -9   6       15.63       15.49      4.78 o 
   5  -9   6        0.09       -1.24      1.24 o 
   6  -9   6        0.25       -0.12      1.11 o 
  -3  -8   6        0.18       -0.07      0.90 o 
  -2  -8   6        0.29       -0.38      1.65 o 
  -1  -8   6        2.91        3.14      1.08 o 
   0  -8   6        1.08        2.29      0.95 o 
   1  -8   6        5.24        3.08      0.96 o 
   2  -8   6        0.00       -0.10      1.24 o 
   3  -8   6       82.22       76.90      4.14 o 
   4  -8   6        1.03        3.75      1.02 o 
   5  -8   6        0.37       -0.82      0.82 o 
   6  -8   6        4.63        4.66      1.40 o 
  -5  -7   6        0.14        1.15      1.73 o 
  -4  -7   6        2.56        5.25      1.32 o 
  -3  -7   6        1.70        2.93      1.40 o 
  -2  -7   6        3.87        6.68      1.24 o 
  -1  -7   6       31.59       25.98      2.11 o 
   0  -7   6        0.57       -0.41      0.95 o 
   1  -7   6       80.24       80.69      3.93 o 
   2  -7   6       13.37       12.67      1.19 o 
   3  -7   6        1.30        2.74      0.84 o 
   4  -7   6        0.11        0.82      0.70 o 
   5  -7   6        6.21        5.93      1.11 o 
   6  -7   6        2.12        2.36      1.24 o 
   7  -7   6        1.00        2.55      1.73 o 
  -6  -6   6        0.44        0.58      1.48 o 
  -5  -6   6        0.02       -0.62      0.83 o 
  -4  -6   6        0.50        1.57      1.15 o 
  -3  -6   6        0.31       -0.77      0.77 o 
  -2  -6   6       28.14       24.15      2.27 o 
  -1  -6   6        0.02       -0.70      0.70 o 
   0  -6   6      149.62      131.96      5.32 o 
   1  -6   6      201.24      201.87      7.56 o 
   2  -6   6       14.08       13.49      1.34 o 
   3  -6   6        6.81        7.94      2.64 o 
   4  -6   6        0.04        1.63      1.19 o 
   5  -6   6       10.54       11.12      3.01 o 
   6  -6   6        4.81        3.83      1.52 o 
   7  -6   6        1.16        1.73      1.65 o 
  -6  -5   6        1.62        1.06      0.99 o 
  -5  -5   6        6.54        7.22      0.88 o 
  -4  -5   6        4.78        5.35      0.68 o 
  -3  -5   6       32.06       27.39      3.23 o 
  -2  -5   6        2.72        3.69      0.87 o 
  -1  -5   6      361.08      340.32     11.43 o 
   0  -5   6       52.40       48.75      2.39 o 
   1  -5   6        4.66        5.30      1.03 o 
   2  -5   6        5.39        7.77      0.99 o 
   3  -5   6       15.30       16.55      1.65 o 
   4  -5   6        3.22        3.87      0.56 o 
   5  -5   6        0.29       -0.16      0.47 o 
   6  -5   6       38.42       39.58      6.76 o 
   7  -5   6        0.54       -0.49      1.32 o 
  -7  -4   6        0.01       -0.09      0.75 o 
  -6  -4   6        1.35        1.23      0.95 o 
  -5  -4   6       74.36       63.44      4.20 o 
  -4  -4   6       59.84       56.86      2.18 o 
  -3  -4   6       27.48       26.96      2.68 o 
  -2  -4   6        0.72        0.77      0.41 o 
  -1  -4   6       35.53       30.42      1.36 o 
   0  -4   6        7.00        6.79      0.37 o 
   1  -4   6       62.70       68.80      3.48 o 
   2  -4   6       49.45       46.71      1.48 o 
   3  -4   6       14.47       15.29      0.89 o 
   4  -4   6        1.24        0.99      0.43 o 
   5  -4   6        0.07        0.25      0.46 o 
   6  -4   6       13.05       11.62      1.44 o 
   7  -4   6       12.27       12.65      2.88 o 
  -8  -3   6        1.45        0.74      0.91 o 
  -7  -3   6        6.36        4.68      1.87 o 
  -6  -3   6        1.99        2.84      1.68 o 
  -5  -3   6        0.06        2.82      0.68 o 
  -4  -3   6       37.97       39.50      1.69 o 
  -3  -3   6       37.08       40.54      2.10 o 
  -2  -3   6       69.66       63.31      1.85 o 
  -1  -3   6        1.28        2.12      0.37 o 
   0  -3   6       11.60        9.95      0.57 o 
   1  -3   6       11.76       11.60      1.11 o 
   2  -3   6       35.81       40.11      1.63 o 
   3  -3   6       67.72       65.57      2.05 o 
   4  -3   6       39.68       41.64      1.66 o 
   5  -3   6        6.60        5.49      1.01 o 
   6  -3   6       15.29       17.77      3.38 o 
   7  -3   6        6.98        5.49      1.24 o 
  -8  -2   6        2.27        2.68      0.95 o 
  -7  -2   6      173.98      174.12      5.94 o 
  -6  -2   6       73.88       75.97      5.11 o 
  -5  -2   6        2.52        2.14      0.68 o 
  -4  -2   6       22.77       22.23      1.13 o 
  -3  -2   6       64.51       65.31      1.98 o 
  -2  -2   6        9.58       11.86      0.68 o 
  -1  -2   6        0.06        1.86      0.38 o 
   0  -2   6      158.31      157.86      4.22 o 
   1  -2   6        0.89        2.03      0.61 o 
   2  -2   6       11.62       11.04      0.66 o 
   3  -2   6       12.04       12.27      0.81 o 
   4  -2   6       86.70       86.32      7.06 o 
   5  -2   6       35.04       37.54      3.96 o 
   6  -2   6        1.41        1.86      1.32 o 
   7  -2   6        6.63        7.54      1.51 o 
  -9  -1   6        7.73       12.03      2.47 o 
  -8  -1   6        4.44        4.52      1.04 o 
  -7  -1   6        1.47        1.88      0.97 o 
  -6  -1   6      154.62      169.49     13.17 o 
  -5  -1   6        7.39        7.46      0.73 o 
  -4  -1   6       80.49       84.64      4.45 o 
  -3  -1   6      157.46      160.18      8.54 o 
  -2  -1   6       35.67       39.97      1.27 o 
  -1  -1   6        2.23        1.41      0.35 o 
   0  -1   6      253.07      287.78      6.01 o 
   1  -1   6        2.50        4.44      0.47 o 
   2  -1   6        2.44        1.66      0.41 o 
   3  -1   6      196.38      184.57      6.59 o 
   4  -1   6       36.24       31.66      1.97 o 
   5  -1   6        0.91        0.64      0.73 o 
   6  -1   6        0.01        0.99      0.84 o 
   7  -1   6        0.88        1.60      1.08 o 
  -9   0   6       17.85       15.73      2.18 o 
  -8   0   6       12.41       12.08      1.56 o 
  -7   0   6       67.78       72.84      7.33 o 
  -6   0   6      249.90      245.72     13.36 o 
  -5   0   6       25.32       25.17      1.14 o 
  -4   0   6        5.20        5.72      0.48 o 
  -3   0   6      224.90      232.56      5.32 o 
  -2   0   6       70.13       75.31      2.06 o 
  -1   0   6      371.84      403.28      8.02 o 
   0   0   6      210.10      231.48      5.03 o 
   1   0   6        0.04       -0.10      0.26 o 
   2   0   6       90.91       86.93      3.94 o 
   3   0   6      220.81      222.64      8.10 o 
   4   0   6       13.13       17.27      1.60 o 
   5   0   6        1.06        0.90      0.78 o 
   6   0   6        0.02       -0.68      0.90 o 
  -9   1   6       12.20       13.72      2.22 o 
  -8   1   6        3.32        5.07      1.31 o 
  -7   1   6       10.53       10.12      1.35 o 
  -6   1   6       33.51       32.12      2.11 o 
  -5   1   6       14.34       13.82      1.31 o 
  -4   1   6      240.41      208.45     12.85 o 
  -3   1   6      108.76      112.13      2.24 o 
  -2   1   6       19.23       22.58      0.80 o 
  -1   1   6      113.71      131.91      3.16 o 
   0   1   6        0.03        1.22      0.42 o 
   1   1   6        7.10        6.76      0.56 o 
   2   1   6       83.88       78.27      3.34 o 
   3   1   6      227.40      222.53      8.54 o 
   4   1   6       10.12       11.65      1.61 o 
   5   1   6       11.74       12.66      1.62 o 
   6   1   6        1.08        1.27      1.07 o 
  -9   2   6       18.59       22.24      2.20 o 
  -8   2   6        3.78        2.36      1.73 o 
  -7   2   6        0.01        1.39      0.88 o 
  -6   2   6        7.12        9.77      2.97 o 
  -5   2   6       46.68       42.97      2.30 o 
  -4   2   6       98.13      102.42      3.75 o 
  -3   2   6      161.84      171.64      5.56 o 
  -2   2   6       54.67       55.03      2.07 o 
  -1   2   6      132.23      138.52      3.29 o 
   0   2   6      135.18      134.01      3.39 o 
   1   2   6       88.66       87.88      2.43 o 
   2   2   6       15.57       12.85      1.90 o 
   3   2   6        0.78       -0.70      0.77 o 
   4   2   6       14.83       14.49      1.80 o 
   5   2   6        2.87        5.13      1.27 o 
 -10   3   6        7.43       11.80      1.90 o 
  -9   3   6        0.12       -0.17      0.81 o 
  -8   3   6       10.99       11.39      1.70 o 
  -7   3   6      100.97      101.24      5.77 o 
  -6   3   6       77.36       73.82      3.55 o 
  -5   3   6       46.77       45.47      2.47 o 
  -4   3   6        1.91        2.04      1.40 o 
  -3   3   6       83.60       75.96      5.62 o 
  -2   3   6       25.02       22.22      1.04 o 
  -1   3   6        9.17        9.45      0.70 o 
   0   3   6       14.67       14.86      0.92 o 
   1   3   6       15.68       10.99      0.73 o 
   2   3   6       39.79       44.57      2.65 o 
   3   3   6       19.75       19.40      2.51 o 
   4   3   6        3.95        2.66      1.15 o 
   5   3   6        0.49        2.42      1.36 o 
 -10   4   6        0.07        1.29      1.06 o 
  -9   4   6        6.26        5.24      1.33 o 
  -8   4   6        9.18        9.34      1.42 o 
  -7   4   6        8.93        5.58      1.14 o 
  -6   4   6        6.45        7.33      1.19 o 
  -5   4   6      142.58      152.48      6.14 o 
  -4   4   6      134.66      119.97      4.82 o 
  -3   4   6      155.76      150.19      3.78 o 
  -2   4   6       16.48       18.51      1.00 o 
  -1   4   6       33.68       36.59      1.73 o 
   0   4   6       20.17       15.97      1.00 o 
   1   4   6       17.08       15.37      1.51 o 
   2   4   6       43.39       42.51      3.30 o 
   3   4   6        5.92        5.28      1.32 o 
   4   4   6        8.15       12.08      2.27 o 
 -10   5   6        7.53        9.09      1.82 o 
  -9   5   6        0.04       -0.59      0.91 o 
  -8   5   6        0.34        0.02      0.65 o 
  -7   5   6       16.55       14.40      2.06 o 
  -6   5   6       20.93       15.67      1.52 o 
  -5   5   6        2.63        3.29      0.91 o 
  -4   5   6        4.35        5.37      0.91 o 
  -3   5   6        0.04        0.33      0.66 o 
  -2   5   6        0.63        2.15      0.86 o 
  -1   5   6        4.87        4.37      0.72 o 
   0   5   6       22.47       20.73      1.45 o 
   1   5   6       17.08       16.07      1.72 o 
   2   5   6        1.63        1.05      0.89 o 
   3   5   6        2.64        3.74      1.73 o 
  -9   6   6        0.43        2.52      1.48 o 
  -8   6   6        2.07        2.57      1.04 o 
  -7   6   6       10.62        8.04      1.14 o 
  -6   6   6        0.25        0.16      0.95 o 
  -5   6   6        0.65        0.66      0.73 o 
  -4   6   6       51.56       53.57      2.99 o 
  -3   6   6       11.58        9.14      1.36 o 
  -2   6   6        2.76        3.43      0.90 o 
  -1   6   6        9.78       10.05      0.91 o 
   0   6   6       22.99       25.98      4.99 o 
   1   6   6       11.24       11.75      1.60 o 
   2   6   6        0.30        1.38      1.65 o 
  -9   7   6        1.99       -0.33      0.95 o 
  -8   7   6        1.44        1.66      1.14 o 
  -7   7   6        3.29        4.44      1.44 o 
  -6   7   6        6.27        5.53      1.22 o 
  -5   7   6        0.68        0.35      0.75 o 
  -4   7   6        8.71        7.11      1.22 o 
  -3   7   6        7.33        8.58      1.44 o 
  -2   7   6        4.83        4.39      0.82 o 
  -1   7   6        1.06        0.89      0.58 o 
   0   7   6        6.60        3.44      1.16 o 
   1   7   6        0.44        1.78      1.15 o 
  -8   8   6        0.02       -0.45      1.08 o 
  -7   8   6        4.12        5.36      1.25 o 
  -6   8   6        0.41        0.58      1.36 o 
  -5   8   6        4.46        5.77      1.22 o 
  -4   8   6        0.99        2.62      0.96 o 
  -3   8   6       14.69       18.71      1.80 o 
  -2   8   6       28.95       31.22      4.66 o 
  -1   8   6        1.12        2.34      1.27 o 
   0   8   6        0.99        1.37      1.10 o 
  -7   9   6        1.45        3.09      1.22 o 
  -6   9   6       22.35       20.83      2.21 o 
  -5   9   6        2.98        3.46      3.25 o 
  -4   9   6        4.73        7.10      1.61 o 
  -3   9   6        3.34        2.48      1.44 o 
  -2   9   6        0.15        2.88      1.90 o 
   2 -10   7        5.08        4.63      1.42 o 
  -1  -9   7        0.12       -0.94      1.01 o 
   0  -9   7        0.15        1.23      0.91 o 
   1  -9   7        0.79        0.85      0.90 o 
   2  -9   7        3.34        5.80      1.34 o 
   3  -9   7        8.19        8.05      1.48 o 
   4  -9   7        0.07        2.40      1.08 o 
   5  -9   7        0.56        0.91      1.32 o 
  -3  -8   7        0.13        0.05      1.03 o 
  -2  -8   7       10.43       12.08      1.76 o 
  -1  -8   7        5.59        5.01      1.25 o 
   0  -8   7       20.44       16.81      1.78 o 
   1  -8   7        0.01        0.53      0.78 o 
   2  -8   7        0.72       -0.37      0.75 o 
   3  -8   7       31.21       25.80      1.96 o 
   4  -8   7        7.86        8.59      1.39 o 
   5  -8   7        0.42        0.49      0.93 o 
   6  -8   7        0.51       -0.55      1.15 o 
  -4  -7   7        3.60        4.43      1.27 o 
  -3  -7   7        2.13        0.91      0.93 o 
  -2  -7   7        0.10        3.65      2.22 o 
  -1  -7   7       10.65        8.07      1.25 o 
   0  -7   7        0.74        0.73      0.78 o 
   1  -7   7       57.65       53.57      2.87 o 
   2  -7   7       38.58       37.82      2.50 o 
   3  -7   7        1.65        2.44      0.84 o 
   4  -7   7        0.65        1.19      0.82 o 
   5  -7   7        9.36       14.12      1.68 o 
   6  -7   7        8.83       10.51      1.94 o 
  -5  -6   7        0.47        0.38      1.24 o 
  -4  -6   7        5.62        6.15      1.30 o 
  -3  -6   7       20.36       21.04      1.96 o 
  -2  -6   7        5.41        5.75      1.90 o 
  -1  -6   7        0.44        0.25      0.53 o 
   0  -6   7       58.44       55.79      3.03 o 
   1  -6   7       44.36       46.16      2.68 o 
   2  -6   7        0.12       -0.46      0.63 o 
   3  -6   7        1.49        3.03      0.84 o 
   4  -6   7        0.89       -0.31      0.67 o 
   5  -6   7        0.14        0.05      0.67 o 
   6  -6   7        5.91        6.84      2.06 o 
  -6  -5   7        0.05        0.15      1.11 o 
  -5  -5   7        0.39        0.26      0.79 o 
  -4  -5   7       13.95       15.34      1.72 o 
  -3  -5   7        2.08        0.30      0.67 o 
  -2  -5   7        5.74        6.84      1.02 o 
  -1  -5   7       80.59       78.90      3.61 o 
   0  -5   7      399.49      395.88     13.67 o 
   1  -5   7       19.39       21.95      1.66 o 
   2  -5   7        1.87        2.75      1.07 o 
   3  -5   7      103.81      105.25      4.72 o 
   4  -5   7        1.21        1.54      0.82 o 
   5  -5   7        4.30        3.74      0.97 o 
   6  -5   7        0.12        1.90      1.57 o 
   7  -5   7        8.09        7.66      2.31 o 
  -7  -4   7        0.06       -0.49      0.84 o 
  -6  -4   7        3.07        3.69      0.85 o 
  -5  -4   7        9.31        8.30      0.91 o 
  -4  -4   7       10.64       10.33      0.98 o 
  -3  -4   7        8.45        8.42      1.05 o 
  -2  -4   7        7.52        5.91      1.12 o 
  -1  -4   7      297.48      284.26      6.47 o 
   0  -4   7        5.11        5.54      0.45 o 
   1  -4   7        2.23        1.86      0.40 o 
   2  -4   7        0.20        0.50      1.03 o 
   3  -4   7       78.23       80.31      4.11 o 
   4  -4   7        5.65        6.50      0.76 o 
   5  -4   7        0.00       -0.33      0.82 o 
   6  -4   7       31.08       32.07      4.00 o 
   7  -4   7        0.66        0.49      1.57 o 
  -8  -3   7        2.53        1.48      1.57 o 
  -7  -3   7        3.71        3.23      0.92 o 
  -6  -3   7       20.08       24.35      1.60 o 
  -5  -3   7       19.61       19.55      1.25 o 
  -4  -3   7        1.25        2.12      0.62 o 
  -3  -3   7      115.17      110.74      3.20 o 
  -2  -3   7      109.67      106.09      3.06 o 
  -1  -3   7        7.72        8.60      1.27 o 
   0  -3   7        4.36        3.29      0.62 o 
   1  -3   7       15.35       13.67      1.57 o 
   2  -3   7       14.37       17.29      1.69 o 
   3  -3   7        8.97        9.86      0.89 o 
   4  -3   7       21.95       20.00      2.00 o 
   5  -3   7       13.52       13.09      1.42 o 
   6  -3   7        6.72        5.47      1.27 o 
   7  -3   7        1.21       -0.16      1.24 o 
  -8  -2   7        5.10        2.47      1.32 o 
  -7  -2   7       14.94       14.30      1.88 o 
  -6  -2   7      113.29      116.09      4.06 o 
  -5  -2   7       34.83       36.98      1.82 o 
  -4  -2   7       69.83       67.31      2.39 o 
  -3  -2   7      266.60      264.15      8.48 o 
  -2  -2   7        0.29       -0.11      0.32 o 
  -1  -2   7        0.35        0.85      0.38 o 
   0  -2   7      193.82      208.86      5.04 o 
   1  -2   7        2.99        4.68      0.59 o 
   2  -2   7       32.97       31.92      1.28 o 
   3  -2   7       48.93       52.66      1.99 o 
   4  -2   7      113.98      117.56      5.09 o 
   5  -2   7       25.34       22.67      1.86 o 
   6  -2   7        3.78        6.41      1.34 o 
  -9  -1   7        0.37       -1.81      1.81 o 
  -8  -1   7        6.41        5.83      1.35 o 
  -7  -1   7       17.06       20.75      1.95 o 
  -6  -1   7        0.74        0.67      0.64 o 
  -5  -1   7       93.76      101.78      6.53 o 
  -4  -1   7        0.39        1.58      0.44 o 
  -3  -1   7        0.79        1.24      0.43 o 
  -2  -1   7       57.38       58.72      1.75 o 
  -1  -1   7       25.67       28.52      1.12 o 
   0  -1   7      108.46      120.35      3.15 o 
   1  -1   7       24.68       24.44      1.14 o 
   2  -1   7      231.54      230.70      5.80 o 
   3  -1   7       41.29       45.50      2.42 o 
   4  -1   7        0.74        1.05      0.78 o 
   5  -1   7        2.13        2.26      0.93 o 
   6  -1   7        0.01        1.81      2.39 o 
  -9   0   7       29.09       28.37      2.55 o 
  -8   0   7       19.23       39.53     14.26 o 
  -7   0   7        0.03        1.62      1.40 o 
  -6   0   7       71.28       77.14      6.26 o 
  -5   0   7       61.73       60.23      4.57 o 
  -4   0   7        5.72        6.30      1.06 o 
  -3   0   7       17.03       17.41      1.02 o 
  -2   0   7        6.04        6.70      0.58 o 
  -1   0   7        7.33        6.84      0.60 o 
   0   0   7        2.49        3.49      0.75 o 
   1   0   7       95.08      105.96      3.09 o 
   2   0   7       80.05       73.43      2.24 o 
   3   0   7       74.71       76.07      3.73 o 
   4   0   7       35.82       36.63      3.71 o 
   5   0   7        9.28        7.01      1.45 o 
   6   0   7        8.44       10.46      1.72 o 
  -9   1   7        2.77        1.96      2.60 o 
  -8   1   7        5.22        5.59      1.34 o 
  -7   1   7        0.24        0.38      0.81 o 
  -6   1   7       39.91       43.15      3.21 o 
  -5   1   7       26.63       27.54      1.86 o 
  -4   1   7        4.50        5.69      0.99 o 
  -3   1   7        3.93        3.97      0.37 o 
  -2   1   7      125.31      130.62      3.18 o 
  -1   1   7        7.58        9.43      1.06 o 
   0   1   7      131.34      129.15      5.59 o 
   1   1   7       97.53       90.65      3.18 o 
   2   1   7       33.73       30.83      4.49 o 
   3   1   7       29.52       25.91      2.35 o 
   4   1   7       16.04       11.73      2.10 o 
   5   1   7        0.32        0.09      0.79 o 
  -9   2   7        1.12        0.54      1.01 o 
  -8   2   7        5.10        6.02      1.36 o 
  -7   2   7       21.47       21.03      1.97 o 
  -6   2   7        1.65        1.08      0.78 o 
  -5   2   7        0.66       -0.66      0.70 o 
  -4   2   7      155.41      161.81      6.26 o 
  -3   2   7       62.89       57.34      4.33 o 
  -2   2   7        0.99        2.50      0.80 o 
  -1   2   7       32.27       30.77      1.25 o 
   0   2   7       66.09       63.40      2.12 o 
   1   2   7      115.66      117.50      3.37 o 
   2   2   7        9.71        9.65      1.19 o 
   3   2   7        1.00        0.81      0.89 o 
   4   2   7        0.09        0.25      1.32 o 
   5   2   7        1.58        1.93      3.42 o 
  -9   3   7        7.94       10.67      1.87 o 
  -8   3   7        8.14        9.36      1.57 o 
  -7   3   7        0.40       -0.08      1.03 o 
  -6   3   7      118.99      110.32      5.18 o 
  -5   3   7        6.33        5.68      1.52 o 
  -4   3   7        4.61        5.08      0.99 o 
  -3   3   7        4.51        3.65      0.87 o 
  -2   3   7       83.22       78.78      3.65 o 
  -1   3   7       56.81       59.68      2.15 o 
   0   3   7       10.50       10.32      1.25 o 
   1   3   7        5.86        7.70      1.16 o 
   2   3   7        4.10        5.21      1.08 o 
   3   3   7        0.28       -0.93      0.93 o 
   4   3   7        0.22        0.89      1.01 o 
  -9   4   7        0.00        1.48      2.35 o 
  -8   4   7        2.42        1.90      1.02 o 
  -7   4   7        0.54        2.49      1.15 o 
  -6   4   7       67.77       64.64      3.55 o 
  -5   4   7       36.21       38.69      2.50 o 
  -4   4   7      234.02      229.20     10.22 o 
  -3   4   7       53.52       48.11      2.59 o 
  -2   4   7       36.91       38.57      1.64 o 
  -1   4   7       78.56       73.44      2.59 o 
   0   4   7        5.17        2.91      0.51 o 
   1   4   7       10.44        8.73      1.31 o 
   2   4   7        4.30        4.93      1.18 o 
   3   4   7        3.73        4.62      1.33 o 
  -9   5   7       13.30       10.31      1.60 o 
  -8   5   7        4.53        5.01      1.23 o 
  -7   5   7        3.77        6.68      1.33 o 
  -6   5   7        8.22        8.39      1.38 o 
  -5   5   7        0.91        0.79      0.81 o 
  -4   5   7       19.80       20.22      1.60 o 
  -3   5   7       71.08       72.48      4.70 o 
  -2   5   7        5.72        9.90      1.54 o 
  -1   5   7       55.45       56.68      2.27 o 
   0   5   7        0.00        0.66      0.84 o 
   1   5   7        6.20        6.01      1.48 o 
   2   5   7        2.87        1.02      1.15 o 
   3   5   7        0.00        1.70      1.22 o 
  -9   6   7        0.15        0.80      1.08 o 
  -8   6   7        5.36        8.32      1.65 o 
  -7   6   7       31.43       33.26      2.71 o 
  -6   6   7        1.38        2.00      0.96 o 
  -5   6   7       11.98       11.12      2.14 o 
  -4   6   7        8.27        8.75      1.57 o 
  -3   6   7       51.86       53.47      3.06 o 
  -2   6   7        0.17        0.06      0.66 o 
  -1   6   7        7.65        7.37      0.91 o 
   0   6   7       10.98       12.20      2.22 o 
   1   6   7        0.15       -0.99      0.99 o 
   2   6   7        0.18       -0.66      1.09 o 
  -8   7   7        1.18        2.10      2.02 o 
  -7   7   7        8.07       11.08      1.77 o 
  -6   7   7        0.55        2.28      1.07 o 
  -5   7   7        0.35        1.01      0.84 o 
  -4   7   7        7.14        9.38      1.41 o 
  -3   7   7        0.28        0.01      0.65 o 
  -2   7   7        4.80        6.42      1.13 o 
  -1   7   7        6.98        8.85      3.09 o 
   0   7   7        4.27        3.79      1.34 o 
  -8   8   7        0.80        2.20      1.16 o 
  -7   8   7        4.77        8.43      1.57 o 
  -6   8   7        5.48        6.19      1.52 o 
  -5   8   7        4.87        6.33      1.37 o 
  -4   8   7        3.81        6.11      1.28 o 
  -3   8   7        0.01       -0.89      0.89 o 
  -2   8   7       20.17       24.89      3.38 o 
  -1   8   7        0.79        3.79      2.14 o 
  -5   9   7        6.60        4.71      1.39 o 
  -4   9   7        0.58        0.23      1.07 o 
  -1  -9   8        1.21        2.14      1.22 o 
   0  -9   8        3.43        6.93      1.48 o 
   1  -9   8        0.51       -0.04      0.82 o 
   2  -9   8        8.89       12.75      3.30 o 
   3  -9   8        0.21       -1.04      1.04 o 
  -3  -8   8        4.85        6.06      1.51 o 
  -2  -8   8        5.06        9.74      2.18 o 
  -1  -8   8        5.53        6.47      2.06 o 
   0  -8   8        3.00        3.64      1.14 o 
   1  -8   8        1.51        2.18      1.05 o 
   2  -8   8        1.81        3.20      1.08 o 
   3  -8   8       14.83       13.27      1.71 o 
   4  -8   8        0.04        1.73      1.32 o 
   5  -8   8        1.19        0.77      0.95 o 
  -4  -7   8        3.25        1.90      1.17 o 
  -3  -7   8        0.11        0.50      1.36 o 
  -2  -7   8        0.39        2.80      1.40 o 
  -1  -7   8       20.36       15.74      1.69 o 
   0  -7   8      117.30      107.03      5.45 o 
   1  -7   8       13.86       13.79      1.77 o 
   2  -7   8        0.04        0.10      1.57 o 
   3  -7   8       13.17       10.88      1.46 o 
   4  -7   8        0.18       -0.29      0.77 o 
   5  -7   8        7.79        7.91      1.77 o 
  -5  -6   8        0.06        0.25      1.32 o 
  -4  -6   8       17.73       21.30      2.13 o 
  -3  -6   8        2.30        3.75      1.05 o 
  -2  -6   8       16.38       14.15      2.06 o 
  -1  -6   8       12.44       12.39      1.39 o 
   0  -6   8        0.14       -0.06      1.32 o 
   1  -6   8      112.98      112.47      5.27 o 
   2  -6   8       27.61       26.38      2.04 o 
   3  -6   8        4.45        3.84      1.19 o 
   4  -6   8        4.05        4.77      1.15 o 
   5  -6   8        0.68        2.40      1.32 o 
   6  -6   8        1.93        1.32      1.65 o 
  -6  -5   8        0.92        0.81      0.96 o 
  -5  -5   8        0.03        0.25      0.76 o 
  -4  -5   8        0.28        0.34      0.81 o 
  -3  -5   8        4.13        5.41      1.08 o 
  -2  -5   8        8.65        6.88      1.08 o 
  -1  -5   8       40.39       35.95      3.91 o 
   0  -5   8        4.05        4.78      1.02 o 
   1  -5   8       21.74       21.33      1.69 o 
   2  -5   8        0.86        1.29      0.74 o 
   3  -5   8       14.03       16.79      1.81 o 
   4  -5   8       23.54       23.13      1.84 o 
   5  -5   8        8.14        9.89      2.31 o 
   6  -5   8        0.38        0.16      0.91 o 
  -7  -4   8        6.42        3.05      1.81 o 
  -6  -4   8        6.83        9.51      1.48 o 
  -5  -4   8        0.14        0.69      0.60 o 
  -4  -4   8       31.53       26.97      2.25 o 
  -3  -4   8        2.49        2.79      0.60 o 
  -2  -4   8        1.26        0.34      0.38 o 
  -1  -4   8      161.87      157.32      4.35 o 
   0  -4   8        0.06        0.27      0.42 o 
   1  -4   8        6.78        6.30      1.15 o 
   2  -4   8        3.02        1.89      0.52 o 
   3  -4   8        0.00        0.61      0.69 o 
   4  -4   8        5.99        4.97      0.71 o 
   5  -4   8        0.75        1.55      0.85 o 
   6  -4   8        0.77        4.86      2.06 o 
  -7  -3   8        2.22        3.79      1.16 o 
  -6  -3   8        5.39        5.72      0.98 o 
  -5  -3   8        1.57        2.06      1.03 o 
  -4  -3   8        0.01       -0.04      0.47 o 
  -3  -3   8      222.99      221.23     11.61 o 
  -2  -3   8      100.40       95.32      2.93 o 
  -1  -3   8        8.91       10.71      0.81 o 
   0  -3   8        0.68        0.42      0.49 o 
   1  -3   8       96.90       94.68      2.99 o 
   2  -3   8       95.80       92.38      3.09 o 
   3  -3   8        0.90        1.65      0.66 o 
   4  -3   8        0.23       -0.67      0.67 o 
   5  -3   8        0.06       -0.23      0.77 o 
   6  -3   8        2.03        1.81      1.08 o 
  -8  -2   8        3.30        4.11      1.36 o 
  -7  -2   8       79.27      101.67      5.80 o 
  -6  -2   8       59.42       65.76      6.04 o 
  -5  -2   8        3.37        2.95      0.67 o 
  -4  -2   8        1.00        1.16      0.47 o 
  -3  -2   8       39.91       47.16      1.80 o 
  -2  -2   8       24.72       25.90      1.20 o 
  -1  -2   8        0.18        1.21      0.48 o 
   0  -2   8       18.31       17.24      0.98 o 
   1  -2   8      129.93      135.50      4.02 o 
   2  -2   8       31.13       30.81      1.46 o 
   3  -2   8        7.78        8.00      0.87 o 
   4  -2   8        0.23        0.95      2.68 o 
   5  -2   8        1.44        0.93      0.95 o 
   6  -2   8        3.47        5.64      2.27 o 
  -8  -1   8        5.57        7.12      1.56 o 
  -7  -1   8        1.80        4.07      2.14 o 
  -6  -1   8        2.18        2.43      1.48 o 
  -5  -1   8      116.21      104.20      3.17 o 
  -4  -1   8      396.07      411.06     16.05 o 
  -3  -1   8        5.88        6.72      0.66 o 
  -2  -1   8        6.83        5.96      0.64 o 
  -1  -1   8       19.79       16.82      0.99 o 
   0  -1   8       30.23       30.52      1.60 o 
   1  -1   8        9.84       10.94      0.88 o 
   2  -1   8        2.68        2.72      1.03 o 
   3  -1   8      174.34      174.61      7.47 o 
   4  -1   8       59.97       55.41      3.35 o 
   5  -1   8        0.19       -0.58      0.84 o 
  -9   0   8        3.40        8.60      3.58 o 
  -8   0   8       18.27       16.42      2.12 o 
  -7   0   8       14.98       14.90      1.71 o 
  -6   0   8        2.52        4.07      2.64 o 
  -5   0   8       39.40       41.61      2.48 o 
  -4   0   8        0.02        1.98      1.65 o 
  -3   0   8       11.65       10.38      0.71 o 
  -2   0   8       22.55       22.85      1.12 o 
  -1   0   8       16.48       15.58      1.01 o 
   0   0   8       50.99       50.55      1.87 o 
   1   0   8        2.09        3.21      1.01 o 
   2   0   8       86.93       89.53      4.02 o 
   3   0   8        4.32        6.33      1.18 o 
   4   0   8        3.43        5.33      1.22 o 
   5   0   8        0.81        0.66      1.24 o 
  -9   1   8        0.19       -1.22      1.22 o 
  -8   1   8        0.70       -1.04      1.04 o 
  -7   1   8      125.26      128.22      6.41 o 
  -6   1   8        8.44        8.77      1.31 o 
  -5   1   8        0.08        1.88      1.77 o 
  -4   1   8        2.22        3.91      0.99 o 
  -3   1   8        1.72        3.67      1.04 o 
  -2   1   8        5.44        6.76      1.01 o 
  -1   1   8        2.53        2.52      0.53 o 
   0   1   8       56.88       55.74      2.00 o 
   1   1   8       19.41       19.80      1.63 o 
   2   1   8        5.92        6.07      1.08 o 
   3   1   8        0.05        2.85      1.24 o 
   4   1   8        9.88       10.78      2.97 o 
   5   1   8        4.33        4.34      1.38 o 
  -9   2   8       10.00       10.75      1.84 o 
  -8   2   8        9.60       11.69      3.71 o 
  -7   2   8        0.67        3.58      1.04 o 
  -6   2   8       16.65       14.63      2.06 o 
  -5   2   8        1.48        1.52      0.84 o 
  -4   2   8      183.97      181.18      7.75 o 
  -3   2   8       29.73       30.49      2.35 o 
  -2   2   8        0.38        0.39      0.39 o 
  -1   2   8       39.56       43.23      2.09 o 
   0   2   8      151.02      148.45      4.32 o 
   1   2   8       41.13       45.96      3.71 o 
   2   2   8        6.21        7.74      1.25 o 
   3   2   8       18.41       22.79      2.20 o 
   4   2   8       11.75       15.36      2.13 o 
  -9   3   8        0.04        0.30      0.99 o 
  -8   3   8       32.47       30.60      4.37 o 
  -7   3   8        4.06        4.57      1.19 o 
  -6   3   8        3.44        3.60      1.77 o 
  -5   3   8        0.46        3.51      1.44 o 
  -4   3   8      191.94      182.79      7.17 o 
  -3   3   8        3.23        3.59      1.52 o 
  -2   3   8       41.72       40.74      1.72 o 
  -1   3   8       21.68       21.66      1.84 o 
   0   3   8        4.30        6.17      0.78 o 
   1   3   8        0.06        0.78      1.32 o 
   2   3   8        3.57        4.45      1.73 o 
   3   3   8        0.13       -0.75      0.95 o 
  -9   4   8        4.57        7.26      1.60 o 
  -8   4   8        0.14        1.05      1.02 o 
  -7   4   8        0.15       -0.95      0.95 o 
  -6   4   8        0.31        1.11      1.07 o 
  -5   4   8        9.81        8.39      1.32 o 
  -4   4   8        5.09        4.93      1.08 o 
  -3   4   8      193.81      204.40      8.14 o 
  -2   4   8       85.45       80.93      3.98 o 
  -1   4   8       94.44       93.26      3.08 o 
   0   4   8       25.47       22.61      3.79 o 
   1   4   8        0.37        0.00      0.99 o 
   2   4   8        0.06       -0.13      1.61 o 
   3   4   8        1.57        1.90      1.21 o 
  -9   5   8        4.06        2.96      1.23 o 
  -8   5   8       12.98       12.18      1.80 o 
  -7   5   8        2.64        4.47      1.27 o 
  -6   5   8        6.69        5.96      1.25 o 
  -5   5   8        9.44        9.85      1.37 o 
  -4   5   8       43.41       40.70      2.79 o 
  -3   5   8       13.57       15.88      1.54 o 
  -2   5   8        0.01       -0.16      0.47 o 
  -1   5   8        1.24        1.12      0.64 o 
   0   5   8        7.03        5.05      1.28 o 
   1   5   8        0.30        0.00      0.85 o 
   2   5   8        1.10        2.84      1.33 o 
  -8   6   8        8.25        6.64      2.10 o 
  -7   6   8        7.26        7.18      1.36 o 
  -6   6   8       14.41       15.38      3.09 o 
  -5   6   8        8.98       11.56      1.56 o 
  -4   6   8       38.56       40.82      2.85 o 
  -3   6   8       21.11       18.94      1.80 o 
  -2   6   8        2.24        2.35      1.07 o 
  -1   6   8        1.21        2.02      0.95 o 
   0   6   8        0.34        1.73      1.81 o 
   1   6   8        0.61        3.55      2.10 o 
  -8   7   8        0.82        0.98      1.10 o 
  -7   7   8        2.10        6.46      1.98 o 
  -6   7   8       14.70       15.48      2.00 o 
  -5   7   8       17.85       18.07      3.71 o 
  -4   7   8        2.16        4.58      1.21 o 
  -3   7   8       21.34       22.94      3.42 o 
  -2   7   8        0.20       -0.16      1.24 o 
  -1   7   8        0.01        2.22      1.90 o 
  -6   8   8        0.19       -0.29      0.93 o 
  -5   8   8       11.64       11.41      1.85 o 
  -4   8   8        3.90        4.59      1.27 o 
  -3   8   8        6.44        6.92      2.31 o 
  -2  -8   9        2.10        3.91      1.44 o 
  -1  -8   9        0.19        0.24      1.32 o 
   0  -8   9        7.81        5.24      1.36 o 
   1  -8   9        1.71        1.66      1.11 o 
   2  -8   9        0.41        0.89      0.96 o 
   3  -8   9        1.32        0.68      0.93 o 
  -3  -7   9       13.03       13.99      1.83 o 
  -2  -7   9       13.39       16.94      1.89 o 
  -1  -7   9       12.93        8.02      2.43 o 
   0  -7   9        9.95        7.58      1.34 o 
   1  -7   9        8.39        8.97      1.45 o 
   2  -7   9        0.00        2.18      0.99 o 
   3  -7   9        0.50        1.51      1.69 o 
   4  -7   9        3.41        3.52      1.21 o 
  -5  -6   9        0.62        1.87      1.14 o 
  -4  -6   9        2.71        3.34      1.17 o 
  -3  -6   9        1.47        2.31      1.02 o 
  -2  -6   9        5.95        6.04      1.28 o 
  -1  -6   9       10.90       12.58      1.57 o 
   0  -6   9        0.30       -0.62      0.78 o 
   1  -6   9        3.68        1.69      1.32 o 
   2  -6   9        1.76        2.71      0.96 o 
   3  -6   9       13.99       13.87      2.51 o 
   4  -6   9        4.09        6.35      1.24 o 
   5  -6   9        5.96        8.90      2.39 o 
  -6  -5   9        1.24        1.07      1.57 o 
  -5  -5   9        1.23        0.03      0.75 o 
  -4  -5   9        2.84        3.88      1.16 o 
  -3  -5   9        4.84        5.68      1.14 o 
  -2  -5   9       28.93       25.24      2.27 o 
  -1  -5   9        7.72        7.48      1.17 o 
   0  -5   9        0.82        1.19      0.82 o 
   1  -5   9        2.33        2.02      0.82 o 
   2  -5   9        4.55        4.33      1.03 o 
   3  -5   9       19.79       17.42      1.74 o 
   4  -5   9        3.88        5.59      1.65 o 
  -6  -4   9        0.60        0.00      1.15 o 
  -5  -4   9        1.91        1.95      1.04 o 
  -4  -4   9        2.24        2.86      1.52 o 
  -3  -4   9       14.70       11.49      1.30 o 
  -2  -4   9        0.44       -0.37      0.87 o 
  -1  -4   9       31.26       28.28      1.98 o 
   0  -4   9       34.50       30.46      1.95 o 
   1  -4   9        4.28        7.57      1.22 o 
   2  -4   9        3.78        3.54      0.91 o 
   3  -4   9       19.62       22.20      2.02 o 
   4  -4   9        1.86        2.47      1.57 o 
   5  -4   9        1.65       -0.49      1.32 o 
  -7  -3   9        7.70        6.59      2.22 o 
  -6  -3   9        1.00       -0.25      0.82 o 
  -5  -3   9        1.58        0.96      0.90 o 
  -4  -3   9       94.12       91.22      3.26 o 
  -3  -3   9       35.95       32.06      1.63 o 
  -2  -3   9       44.85       44.09      1.78 o 
  -1  -3   9        0.42        0.16      0.39 o 
   0  -3   9        8.61        8.70      1.22 o 
   1  -3   9       49.30       44.51      2.25 o 
   2  -3   9        0.76        2.27      1.16 o 
   3  -3   9      114.67      120.70      5.40 o 
   4  -3   9        2.27        2.62      1.24 o 
   5  -3   9        0.92        0.33      0.89 o 
  -8  -2   9       13.04       17.96      2.53 o 
  -7  -2   9        9.83       14.01      1.80 o 
  -6  -2   9        1.57        1.32      0.91 o 
  -5  -2   9        0.82        1.24      0.70 o 
  -4  -2   9        5.20        4.16      0.66 o 
  -3  -2   9      145.36      139.98      5.81 o 
  -2  -2   9        0.33        0.05      0.43 o 
  -1  -2   9        9.42        8.44      0.81 o 
   0  -2   9        0.53        0.74      0.50 o 
   1  -2   9        8.97        8.94      1.08 o 
   2  -2   9        0.04        0.45      0.50 o 
   3  -2   9       11.00        9.60      1.45 o 
   4  -2   9        7.84        6.83      1.61 o 
   5  -2   9        0.76        0.05      0.78 o 
  -8  -1   9        1.78        1.07      1.11 o 
  -7  -1   9        2.89        4.30      1.36 o 
  -6  -1   9        8.31        9.61      1.94 o 
  -5  -1   9      100.50       92.25      6.88 o 
  -4  -1   9       45.04       40.64      2.23 o 
  -3  -1   9       25.78       23.96      1.19 o 
  -2  -1   9        1.50        0.48      0.62 o 
  -1  -1   9      113.52      106.28      3.40 o 
   0  -1   9       27.05       24.48      1.38 o 
   1  -1   9       16.78       17.68      1.38 o 
   2  -1   9        0.00        0.45      1.02 o 
   3  -1   9       20.77       23.93      2.15 o 
   4  -1   9       12.24       10.47      1.57 o 
   5  -1   9        0.23        0.89      1.04 o 
  -8   0   9        5.05        6.34      1.48 o 
  -7   0   9        0.57        0.82      0.87 o 
  -6   0   9        3.83        5.76      1.32 o 
  -5   0   9       91.06       94.87      4.60 o 
  -4   0   9        4.02        5.00      1.85 o 
  -3   0   9        1.06        0.78      0.44 o 
  -2   0   9        6.47        6.66      0.76 o 
  -1   0   9       50.10       51.55      2.62 o 
   0   0   9       10.31       10.32      0.86 o 
   1   0   9        1.15        2.40      0.57 o 
   2   0   9        8.72        8.26      1.52 o 
   3   0   9        1.71        1.40      1.01 o 
   4   0   9        2.20        5.50      1.39 o 
  -9   1   9        8.18        9.72      1.88 o 
  -8   1   9        0.00        0.12      0.82 o 
  -7   1   9       40.85       36.30      2.77 o 
  -6   1   9      217.31      220.00      9.41 o 
  -5   1   9        5.42        7.11      1.28 o 
  -4   1   9       29.10       26.09      1.98 o 
  -3   1   9      112.11      110.53      4.83 o 
  -2   1   9        1.52        1.20      0.80 o 
  -1   1   9        6.76        5.50      0.72 o 
   0   1   9        8.96        8.73      1.20 o 
   1   1   9        9.67        8.69      2.80 o 
   2   1   9        1.83        2.02      1.69 o 
   3   1   9        1.00        0.28      1.07 o 
   4   1   9        2.18        2.57      2.43 o 
  -9   2   9        7.05        3.49      1.48 o 
  -8   2   9        5.24        7.80      1.94 o 
  -7   2   9       31.52       31.74      2.53 o 
  -6   2   9        5.92        4.74      1.18 o 
  -5   2   9       16.06       17.47      1.90 o 
  -4   2   9       22.51       23.75      4.08 o 
  -3   2   9      299.75      289.96     17.18 o 
  -2   2   9       15.68       17.20      1.09 o 
  -1   2   9        0.76        0.83      0.44 o 
   0   2   9        3.68        4.55      0.67 o 
   1   2   9       25.33       21.48      1.91 o 
   2   2   9        3.03        2.72      1.57 o 
   3   2   9        2.53        3.72      4.24 o 
  -9   3   9       40.11       39.46      3.50 o 
  -8   3   9       13.86       16.07      2.06 o 
  -7   3   9        3.79        2.53      1.94 o 
  -6   3   9        1.04        3.25      1.61 o 
  -5   3   9        5.84        6.69      1.25 o 
  -4   3   9       38.07       40.90      2.59 o 
  -3   3   9       29.34       32.55      5.48 o 
  -2   3   9       17.35       16.96      1.31 o 
  -1   3   9       68.42       70.06      2.95 o 
   0   3   9       26.98       23.83      2.20 o 
   1   3   9        0.01        0.03      1.24 o 
   2   3   9        3.07        4.81      1.31 o 
  -9   4   9        2.79        2.60      1.57 o 
  -8   4   9        3.98        4.08      1.73 o 
  -7   4   9        1.18       -0.11      0.89 o 
  -6   4   9       12.81       13.31      1.78 o 
  -5   4   9        6.09        5.50      1.19 o 
  -4   4   9        1.81        2.23      3.30 o 
  -3   4   9        0.02        0.64      0.82 o 
  -2   4   9       30.67       32.48      3.71 o 
  -1   4   9        6.88        5.91      1.41 o 
   0   4   9        8.07       11.89      1.62 o 
   1   4   9        5.19        5.96      1.37 o 
   2   4   9        2.64        4.52      2.02 o 
  -8   5   9        0.00        3.46      2.22 o 
  -7   5   9        6.13       10.57      2.18 o 
  -6   5   9       10.75       13.64      1.75 o 
  -5   5   9        0.01        1.44      0.93 o 
  -4   5   9       40.29       39.99      2.79 o 
  -3   5   9       16.63       13.50      1.62 o 
  -2   5   9        3.01        2.50      1.03 o 
  -1   5   9        0.69        4.37      1.81 o 
   0   5   9        2.90        0.53      0.95 o 
   1   5   9        6.00        9.68      2.02 o 
  -8   6   9        0.39        0.16      1.24 o 
  -7   6   9        6.31       10.71      1.81 o 
  -6   6   9        0.09       -0.42      0.87 o 
  -5   6   9       11.56       13.07      2.10 o 
  -4   6   9        2.96        4.59      1.85 o 
  -3   6   9       63.59       61.24      3.79 o 
  -2   6   9        2.44        1.40      1.57 o 
  -1   6   9        8.16       11.04      2.47 o 
  -7   7   9        3.06        4.40      2.47 o 
  -6   7   9        1.45        0.28      1.40 o 
  -5   7   9       23.85       23.72      2.64 o 
  -4   7   9        0.05        0.34      1.15 o 
  -2   7   9        0.06       -0.25      1.32 o 
   0  -8  10        2.00        4.17      2.14 o 
   1  -8  10        1.26        1.60      1.14 o 
  -2  -7  10        4.12        6.58      1.48 o 
  -1  -7  10        1.87        1.25      1.07 o 
   0  -7  10        8.55        7.80      1.48 o 
   1  -7  10        0.71        0.26      0.87 o 
   2  -7  10        1.22        2.20      1.08 o 
   3  -7  10        3.16        1.91      1.10 o 
  -4  -6  10        7.41        6.61      1.45 o 
  -3  -6  10        1.84        2.39      1.48 o 
  -2  -6  10        0.89        0.45      0.87 o 
  -1  -6  10        0.25        0.67      0.87 o 
   0  -6  10        3.36        5.75      1.22 o 
   1  -6  10        1.03        0.74      1.07 o 
   2  -6  10        0.72       -0.58      0.89 o 
   3  -6  10        0.12        1.95      1.03 o 
   4  -6  10        0.00        0.08      1.24 o 
  -5  -5  10        7.80        8.98      2.47 o 
  -4  -5  10        5.13        6.80      1.46 o 
  -3  -5  10        1.21        0.71      0.93 o 
  -2  -5  10        7.55        8.35      1.44 o 
  -1  -5  10        0.24        0.75      0.87 o 
   0  -5  10        2.03        3.25      0.99 o 
   1  -5  10        6.89        7.43      1.85 o 
   2  -5  10        0.49       -0.45      0.78 o 
   3  -5  10        0.64        0.40      0.90 o 
   4  -5  10        0.98        0.16      1.24 o 
  -6  -4  10       40.63       46.97      5.19 o 
  -5  -4  10        1.07        0.00      1.15 o 
  -4  -4  10        8.30        6.94      1.21 o 
  -3  -4  10        3.03        0.51      1.28 o 
  -2  -4  10       12.34       12.73      1.44 o 
  -1  -4  10        2.03        1.48      0.77 o 
   0  -4  10       21.20       20.56      1.86 o 
   1  -4  10       11.49        9.21      2.35 o 
   2  -4  10        0.02        0.34      1.77 o 
   3  -4  10        4.21        3.13      1.73 o 
   4  -4  10        2.55        1.81      1.73 o 
  -6  -3  10        0.89        1.07      1.48 o 
  -5  -3  10        5.33        5.10      1.09 o 
  -4  -3  10        0.53        2.81      0.66 o 
  -3  -3  10        5.63        6.26      0.77 o 
  -2  -3  10        0.00       -0.53      0.53 o 
  -1  -3  10       24.53       25.69      1.49 o 
   0  -3  10        1.40        1.36      0.53 o 
   1  -3  10       12.26       10.82      1.03 o 
   2  -3  10       18.40       18.23      1.34 o 
   3  -3  10       40.70       40.90      2.98 o 
   4  -3  10       17.71       21.75      3.30 o 
  -7  -2  10        3.61        2.51      1.24 o 
  -6  -2  10       24.32       25.80      2.32 o 
  -5  -2  10        1.67        3.51      1.24 o 
  -4  -2  10        0.00        0.13      0.48 o 
  -3  -2  10       22.33       18.57      1.45 o 
  -2  -2  10        0.11        0.09      0.44 o 
  -1  -2  10        3.30        5.36      0.81 o 
   0  -2  10        1.15        1.73      0.70 o 
   1  -2  10        5.79        5.92      0.84 o 
   2  -2  10        3.98        4.68      0.86 o 
   3  -2  10        1.30        2.51      0.99 o 
   4  -2  10        0.20       -0.61      0.99 o 
  -7  -1  10        2.37        2.52      1.48 o 
  -6  -1  10       26.63       27.87      2.68 o 
  -5  -1  10        5.02        4.11      1.14 o 
  -4  -1  10       15.18       16.18      4.20 o 
  -3  -1  10       21.12       19.24      1.27 o 
  -2  -1  10        0.05        0.34      1.25 o 
  -1  -1  10       49.60       44.78      3.12 o 
   0  -1  10       27.21       29.26      1.66 o 
   1  -1  10        9.77        7.61      0.88 o 
   2  -1  10        0.00        0.68      0.75 o 
   3  -1  10        0.17        1.39      0.96 o 
   4  -1  10        1.21       -0.28      0.90 o 
  -8   0  10        8.07        6.67      1.60 o 
  -7   0  10        1.22        1.93      2.18 o 
  -6   0  10       12.35       11.58      1.63 o 
  -5   0  10       11.04        9.55      3.42 o 
  -4   0  10       51.99       53.66      3.08 o 
  -3   0  10       21.35       23.82      1.34 o 
  -2   0  10        2.95        3.11      0.54 o 
  -1   0  10        4.51        5.37      0.86 o 
   0   0  10       13.52       16.30      2.07 o 
   1   0  10        3.07        4.95      1.67 o 
   2   0  10        0.14        0.15      0.79 o 
   3   0  10        0.31        0.17      0.81 o 
  -8   1  10        0.02       -0.14      0.91 o 
  -7   1  10       24.28       21.75      2.30 o 
  -6   1  10        9.43        9.84      2.88 o 
  -5   1  10        2.71        3.79      3.05 o 
  -4   1  10       40.61       45.27      6.43 o 
  -3   1  10       95.93       89.54      5.97 o 
  -2   1  10       49.07       43.71      1.97 o 
  -1   1  10       34.63       34.99      1.76 o 
   0   1  10        1.46        1.49      0.60 o 
   1   1  10        0.97        1.36      1.32 o 
   2   1  10        0.13       -0.49      0.82 o 
   3   1  10        8.84        9.20      1.69 o 
  -8   2  10        1.55        1.28      2.55 o 
  -7   2  10       13.24       11.96      1.77 o 
  -6   2  10        5.30        6.42      1.41 o 
  -5   2  10        0.43        1.13      0.90 o 
  -4   2  10       16.76       19.41      1.86 o 
  -3   2  10       15.18       17.00      2.06 o 
  -2   2  10       23.73       22.47      1.89 o 
  -1   2  10       11.70       13.09      1.25 o 
   0   2  10       12.44       14.36      2.35 o 
   1   2  10        5.22        4.26      1.16 o 
   2   2  10        2.95        5.21      2.97 o 
  -8   3  10       50.61       49.69      4.02 o 
  -7   3  10        0.11        1.60      1.16 o 
  -6   3  10        5.17        6.60      1.32 o 
  -5   3  10       23.33       21.60      2.10 o 
  -4   3  10        0.18        1.15      1.32 o 
  -3   3  10       41.34       42.62      2.81 o 
  -2   3  10        9.26        8.38      1.73 o 
  -1   3  10        0.96        2.42      0.69 o 
   0   3  10        4.63        2.78      1.05 o 
   1   3  10        0.00       -0.12      0.87 o 
  -8   4  10        0.06       -0.18      1.07 o 
  -7   4  10        8.92        6.05      1.48 o 
  -6   4  10        3.28        2.88      1.98 o 
  -5   4  10       24.13       25.28      2.39 o 
  -4   4  10       22.76       24.77      2.31 o 
  -3   4  10        1.57        1.16      1.11 o 
  -2   4  10        7.19        6.17      1.34 o 
  -1   4  10        4.45        5.36      1.81 o 
   0   4  10        1.03        1.81      1.65 o 
  -7   5  10       15.12       15.54      2.16 o 
  -6   5  10        0.81        0.49      1.19 o 
  -5   5  10        0.18       -0.26      1.69 o 
  -4   5  10        2.96        3.63      1.14 o 
  -3   5  10       23.86       23.65      1.98 o 
  -2   5  10        1.32       -0.99      1.40 o 
  -1   5  10        1.50        1.98      1.65 o 
  -6   6  10        0.15        0.43      0.91 o 
  -5   6  10        0.39       -0.29      0.89 o 
  -4   6  10       20.80       21.84      2.30 o 
  -3   6  10        0.45        0.91      1.57 o 
  -2   6  10        8.17        8.57      2.39 o 
  -3  -6  11        0.36        1.54      1.15 o 
  -2  -6  11        6.50        4.86      1.34 o 
  -1  -6  11        1.01       -0.46      0.96 o 
   0  -6  11       13.23       15.24      1.92 o 
   1  -6  11        0.00       -0.41      1.24 o 
   2  -6  11        0.00        3.66      2.68 o 
  -4  -5  11       22.26       17.47      2.97 o 
  -3  -5  11        0.07        0.55      0.84 o 
  -2  -5  11        1.46        1.88      1.02 o 
  -1  -5  11        6.56        6.52      1.30 o 
   0  -5  11        0.07       -1.32      1.32 o 
   1  -5  11        0.60        3.79      1.77 o 
   2  -5  11       11.17       10.48      1.86 o 
   3  -5  11       17.95       18.21      3.21 o 
  -5  -4  11        0.72       -1.40      1.48 o 
  -4  -4  11        0.62       -0.08      1.15 o 
  -3  -4  11        2.51        2.13      0.95 o 
  -2  -4  11        1.09        2.61      2.80 o 
  -1  -4  11        5.43        5.92      1.16 o 
   0  -4  11        0.34        1.61      0.99 o 
   1  -4  11        1.55        4.15      1.14 o 
   2  -4  11        5.99        7.69      1.41 o 
   3  -4  11        1.07       -0.99      1.57 o 
  -6  -3  11       19.12       21.67      3.63 o 
  -5  -3  11        1.40        1.32      1.57 o 
  -4  -3  11        6.88        9.48      2.22 o 
  -3  -3  11        0.94        0.70      0.70 o 
  -2  -3  11        3.99        5.11      1.08 o 
  -1  -3  11        5.49        5.71      1.16 o 
   0  -3  11       11.40        9.88      1.37 o 
   1  -3  11        2.36        0.11      0.67 o 
   2  -3  11        0.87        3.46      1.65 o 
   3  -3  11        2.36        2.39      1.57 o 
  -6  -2  11        0.09        1.02      1.65 o 
  -5  -2  11        4.52        5.32      2.80 o 
  -4  -2  11        1.76        2.85      0.93 o 
  -3  -2  11        1.04        0.34      0.59 o 
  -2  -2  11        4.10        5.33      1.06 o 
  -1  -2  11        3.12        2.50      0.71 o 
   0  -2  11        3.93        3.36      1.01 o 
   1  -2  11        5.50        4.78      0.84 o 
   2  -2  11        0.01       -0.51      0.84 o 
   3  -2  11       11.77       12.94      2.72 o 
  -7  -1  11        7.18        7.88      1.75 o 
  -6  -1  11        0.46        0.43      0.96 o 
  -5  -1  11        1.17        0.66      0.81 o 
  -4  -1  11        7.92        6.55      1.24 o 
  -3  -1  11        2.63        1.90      0.91 o 
  -2  -1  11        8.53       12.06      1.17 o 
  -1  -1  11        5.62        5.53      0.85 o 
   0  -1  11        5.57        6.74      1.90 o 
   1  -1  11        2.93        4.11      1.48 o 
   2  -1  11        0.03       -0.27      0.75 o 
  -7   0  11       11.32       12.41      1.95 o 
  -6   0  11        1.32       -1.11      1.11 o 
  -5   0  11       10.29       11.32      2.22 o 
  -4   0  11       46.03       52.83      3.35 o 
  -3   0  11       50.12       44.50      2.88 o 
  -2   0  11        3.91        3.83      0.71 o 
  -1   0  11        7.81        8.33      1.06 o 
   0   0  11        3.82        4.41      0.81 o 
   1   0  11       12.07       17.50      1.85 o 
   2   0  11        0.00       -0.45      0.87 o 
  -7   1  11        5.86        6.77      1.62 o 
  -6   1  11        5.88        7.18      1.48 o 
  -5   1  11        9.73       14.34      1.72 o 
  -4   1  11       36.26       34.18      2.59 o 
  -3   1  11        0.01       -0.71      0.93 o 
  -2   1  11       20.49       20.40      1.80 o 
  -1   1  11        4.43        6.23      0.87 o 
   0   1  11        9.22        9.51      1.63 o 
   1   1  11        1.48        2.90      2.22 o 
   2   1  11        0.33        1.03      0.99 o 
  -7   2  11        2.89        4.28      2.06 o 
  -6   2  11        0.08        0.58      1.32 o 
  -5   2  11        0.16       -0.74      0.93 o 
  -4   2  11        0.04       -0.60      0.84 o 
  -3   2  11        0.71        1.94      1.28 o 
  -2   2  11        0.43        1.67      1.02 o 
  -1   2  11        0.02        0.64      0.82 o 
   0   2  11        1.18        3.75      2.14 o 
   1   2  11        0.00        0.64      0.99 o 
  -7   3  11        9.69        9.98      1.80 o 
  -6   3  11        0.04       -0.91      1.40 o 
  -5   3  11       42.15       43.46      4.57 o 
  -4   3  11       14.46       15.49      1.80 o 
  -3   3  11        2.05        2.46      1.07 o 
  -2   3  11        0.38        0.15      0.75 o 
  -1   3  11        0.22        0.25      1.24 o 
   0   3  11        0.09        1.57      1.73 o 
  -7   4  11        2.08        4.15      1.51 o 
  -6   4  11        4.08        3.21      1.81 o 
  -5   4  11        1.15        1.47      1.02 o 
  -4   4  11        0.23       -0.16      0.99 o 
  -3   4  11       20.52       24.29      2.35 o 
  -2   4  11        0.36        1.57      1.57 o 
  -1   4  11        0.00        0.16      1.24 o 
  -6   5  11       15.05       15.19      2.21 o 
  -5   5  11        0.76        0.92      1.02 o 
  -4   5  11        0.29        2.05      1.16 o 
  -3   5  11        0.50        1.32      1.57 o 
  -2  -5  12        8.06        7.73      1.48 o 
  -1  -5  12        0.72        0.02      0.82 o 
   0  -5  12        9.64        6.93      3.71 o 
  -4  -4  12       13.95       15.99      3.13 o 
  -3  -4  12        0.14        2.64      1.73 o 
  -2  -4  12        8.86        9.43      1.56 o 
  -1  -4  12        0.07       -0.76      0.99 o 
   0  -4  12        1.94        1.87      1.08 o 
   1  -4  12        0.12        0.38      1.11 o 
  -5  -3  12        0.08        1.90      1.73 o 
  -4  -3  12        3.41        6.59      2.14 o 
  -3  -3  12        0.18       -1.24      1.48 o 
  -2  -3  12        1.11        1.69      0.97 o 
  -1  -3  12        0.00        1.16      1.02 o 
   0  -3  12        0.05        0.80      0.95 o 
   1  -3  12        0.64        0.91      1.40 o 
  -5  -2  12        2.49        4.04      1.98 o 
  -4  -2  12       36.46       47.71      5.11 o 
  -3  -2  12        1.68        0.09      1.19 o 
  -2  -2  12        0.47       -0.99      0.99 o 
  -1  -2  12        0.59        1.90      0.75 o 
   0  -2  12        0.92        0.77      0.84 o 
   1  -2  12        0.03       -1.15      1.32 o 
  -6  -1  12        1.58        1.66      1.18 o 
  -5  -1  12        3.03        4.23      1.94 o 
  -4  -1  12       16.06       15.90      1.84 o 
  -3  -1  12        0.04       -0.87      0.93 o 
  -2  -1  12        1.19        1.46      1.08 o 
  -1  -1  12        7.52        7.70      1.50 o 
   0  -1  12        0.35        0.59      0.90 o 
   1  -1  12        2.20        2.81      1.40 o 
  -6   0  12       14.91       17.99      2.31 o 
  -5   0  12        1.36        2.70      2.27 o 
  -4   0  12        0.24       -1.07      1.48 o 
  -3   0  12       18.68       24.34      2.33 o 
  -2   0  12        0.41        0.18      0.78 o 
  -1   0  12        0.11        1.04      0.91 o 
   0   0  12        2.06        2.47      1.73 o 
   1   0  12        1.39        0.98      1.28 o 
  -6   1  12        0.56        0.05      0.87 o 
  -5   1  12        5.17        5.76      3.71 o 
  -4   1  12       21.93       22.00      2.24 o 
  -3   1  12       36.38       30.00      3.75 o 
  -2   1  12        0.00        0.61      0.96 o 
  -1   1  12        0.33       -1.40      1.40 o 
   0   1  12        7.72        9.72      2.80 o 
  -6   2  12        3.27        3.86      1.43 o 
  -5   2  12        0.17       -0.26      0.90 o 
  -4   2  12        0.00        0.12      0.84 o 
  -3   2  12        6.71        9.55      1.57 o 
  -2   2  12        0.03       -0.09      1.36 o 
  -1   2  12       11.61       11.37      2.55 o 
  -6   3  12        1.00        1.77      1.28 o 
  -5   3  12        4.19        3.29      2.27 o 
  -4   3  12        6.80        8.98      1.72 o 
  -3   3  12        3.17        4.75      1.61 o 
  -2   3  12        0.08       -0.16      1.24 o 
  -3  -2  13       25.64       24.56      3.79 o 
  -2  -2  13        1.32        5.52      2.06 o 
  -1  -2  13        0.08        0.16      1.32 o 
  -4  -1  13       33.17       30.24      4.28 o 
  -3  -1  13       10.57        8.16      2.39 o 
  -2  -1  13        1.73        2.97      2.14 o 
  -4   0  13        2.31        2.80      3.09 o 
  -3   0  13        1.41       -0.15      0.90 o 
  -2   0  13        0.01       -0.45      0.93 o 
  -3   1  13        0.09        1.32      1.11 o 
                                                 
